# Supplementary material for: Particulate matter composition drives differential molecular and morphological responses in lung epithelial cells
Source: PNAS Nexus. 2023 Dec 28;3(1):pgad415. doi: 10.1093/pnasnexus/pgad415 (PMC10754159; doi:10.1093/pnasnexus/pgad415)
Supplement: pgad415_Supplementary_Data [file pgad415_supplementary_data.zip]

Archive with 19 entries (19 files):
- PNASNEXUS-PNASNEXUS-2023-00713R-s08.tif
- PNASNEXUS-PNASNEXUS-2023-00713R-s09.tif
- PNASNEXUS-PNASNEXUS-2023-00713R-s10.tif
- PNASNEXUS-PNASNEXUS-2023-00713R-s11.tif
- PNASNEXUS-PNASNEXUS-2023-00713R-s12.tif
- PNASNEXUS-PNASNEXUS-2023-00713R-s13.tif
- PNASNEXUS-PNASNEXUS-2023-00713R-s14.tif
- PNASNEXUS-PNASNEXUS-2023-00713R-s15.tif
- PNASNEXUS-PNASNEXUS-2023-00713R-s16.tif
- PNASNEXUS-PNASNEXUS-2023-00713R-s17.tif
- PNASNEXUS-PNASNEXUS-2023-00713R-s18.docx
- PNASNEXUS-PNASNEXUS-2023-00713R-s19.xlsx
- PNASNEXUS-PNASNEXUS-2023-00713R-s01.docx
- PNASNEXUS-PNASNEXUS-2023-00713R-s02.tif
- PNASNEXUS-PNASNEXUS-2023-00713R-s03.tif
- PNASNEXUS-PNASNEXUS-2023-00713R-s04.tif
- PNASNEXUS-PNASNEXUS-2023-00713R-s05.tif
- PNASNEXUS-PNASNEXUS-2023-00713R-s06.tif
- PNASNEXUS-PNASNEXUS-2023-00713R-s07.tif
