# Supplementary material for: Particulate matter composition drives differential molecular and morphological responses in lung epithelial cells
Source: PNAS Nexus. 2023 Dec 28;3(1):pgad415. doi: 10.1093/pnasnexus/pgad415 (PMC10754159; doi:10.1093/pnasnexus/pgad415)
Supplement: pgad415_Supplementary_Data [file pgad415_supplementary_data.zip › PNASNEXUS-PNASNEXUS-2023-00713R-s19.xlsx]

## Sheet: Dataset S1
Dataset S1. Complete compositional data for the three tested particulate matter mixtures, as reported by the National Institute of Standards and Technology (NIST). A dash represents an unreported value.
Category	Component	Mass fraction in Urban (SRM 1648a) (mg/kg)	Mass fraction in Fine (SRM 2786) (mg/kg)	Mass fraction in Diesel Exhaust (SRM 2975) (mg/kg)
Element	Aluminum	34300	33480	-
	Antimony	45.4	192.1	-
	Arsenic	115.5	36.7	-
	Boron	161	-	-
	Bromine	502	-	-
	Calcium	58400	73500	-
	Cadmium	73.7	4.34	-
	Cerium	54.6	-	-
	Cesium	3.4	4.01	-
	Chlorine	4543	17390	-
	Cobalt	17.93	19.55	-
	Chromium	402	462.2	-
	Copper	610	847	-
	Hafnium	5.2	4.1	-
	Iron	39200	48900	-
	Lanthanum	39	20.72	-
	Lead	6550	286	-
	Magnesium	8130	8300	-
	Manganese	790	780	-
	Mercury	1.323	5.32	-
	Nickel	81.1	243	-
	Potassium	10560	-	-
	Rubidium	51	-	-
	Samarium	4.3	2.84	-
	Scandium	6 to 120	7.2	-
	Selenium	28.4	-	-
	Silicon	12.8	-	-
	Silver	6	-	-
	Sodium	4240	14920	-
	Strontium	215	-	-
	Sulfur	55100	-	-
	Thorium	7 to 107	5.8	-
	Titanium	4021	2460	-
	Tungsten	4.6	-	-
	Vanadium	127	85.5	-
	Zinc	4800	1793	-
Elements Total		233195	203749	-
PAHs	Phenanthrene	4.86	3.34 to 4.14	17.3
	2-Methylphenanthrene	0.96	0.747 to 0.988	2.22
	3-Methylphenanthrene	0.614	0.542	1.06
	Fluoranthene	8.07	10.28	26.9
	Pyrene	5.88	8.01	0.94
	Benzo[ghi]fluoranthene	1.17	3.158	10.6
	Benz[a]anthracene	2.71	4.82	0.33
	Chrysene	6.12	6.82	4.58
	Triphenylene	2.04	1.794	5.32
	Benzo[k]fluoranthene	3.03	3.48	0.699
	Benzo[e]pyrene	4.85	4.77	1.14
	Benzo[a]pyrene	2.57	3.7	0.053
	Perylene	0.742	0.769	0.059
	Benzo[ghi]perylene	5	5.6	0.489
	Indeno[1,2,3-cd]pyrene	4.17	4.87	1.37
	Dibenz[a,j]anthracene	0.407	0.61	0.337
	Benzo[b]chyrsene	0.405	0.662	0.094
	Picene	0.586	1.242	0.902
	Coronene	2.28	2.156	1.32
	Dibenzo[b,k]fluoranthene	0.947	1.013	2.54
	Dibenzo[a,e]pyrene	0.622	0.813	0.599
	Fluorene	0.251	0.195	0.44
	Benzo[c]phenanthrene	0.819	1.597	1.15
	Benzo[b]fluoranthene	8.89	7.51	11.5
	Benzo[j]fluoranthene	3.2	4.37	0.819
	Benzo[a]fluoranthene	0.449	0.898	0.066
	Dibenz[a,c]anthracene	0.38	0.509	0.523
	Dibenz[a,h]anthracene	0.42	0.717
	Naphthalene	1.23	0.513	1.78
	3-methylfluoranthene	0.394	0.82	-
	1-methylpyrene	0.507	0.942	-
	4-methylpyrene	0.454	1.01	0.022
	Retene	0.687 to 0.923	2.88 to 3.30	-
	1-methylphenanthrene	0.438	0.587	0.923
	Triphenylene	2.04	1.794	5.32
	Misc	4.83	3.085	2.312
PAHs Total		82.335	89.656	103.707
PCBs		0.16809	-
PCBs Total		0.70744	-	-
PBDEs		-	0.2506	-
PBDEs Total		-	0.2611	-
Nitro-PAHs Total		0.73962	0.99598	45.907
Chlorinated Pesticides Total		0.3359	-	-
Sugars Total		-	592.9	-
Dibenzodioxins and dibenzofurans		-	0.0295	-
HBCD Isomers		-	0.561	-

## Sheet: Dataset S2
Dataset S2. Differential gene expression data comparing BEAS-2B cells exposed to Diesel Exhaust PM (SRM 2975) for 24 hours at 125ug/ml to unexposed control cells. baseMean: mean of normalized counts, normalized for sequencing depth. Log2FoldChange: The log base 2 transformation of fold changes. A positive value indicates an increase in expression of a gene upon treatment, relative to the untreate…
GeneSymbol	EnsemblID	Gene Description	baseMean	log2FoldChange	lfcSE	stat	pvalue	padj
CYP1A1	ENSG00000140465	cytochrome P450 family 1 subfamily A member 1 [Source:HGNC Symbol;Acc:HGNC:2595]	203.628	3.70113	0.43827	8.44486	3.04e-17	1.81e-13
EPGN	ENSG00000182585	epithelial mitogen [Source:HGNC Symbol;Acc:HGNC:17470]	7.61517	1.97433	0.641549	3.07745	0.00208782	0.389722
IL1RL1	ENSG00000115602	interleukin 1 receptor like 1 [Source:HGNC Symbol;Acc:HGNC:5998]	28.938	1.86936	1.10151	1.69709	0.0896803	0.776183
LINC00886	ENSG00000240875	long intergenic non-protein coding RNA 886 [Source:HGNC Symbol;Acc:HGNC:48572]	6.69781	1.63789	0.59218	2.76587	0.00567707	0.556565
BMF	ENSG00000104081	Bcl2 modifying factor [Source:HGNC Symbol;Acc:HGNC:24132]	34.2006	1.5819	0.272913	5.79633	6.78e-09	1.61e-05
VIPR1	ENSG00000114812	vasoactive intestinal peptide receptor 1 [Source:HGNC Symbol;Acc:HGNC:12694]	6.18117	1.55459	0.583274	2.66529	0.00769227	0.625239
IL24	ENSG00000162892	interleukin 24 [Source:HGNC Symbol;Acc:HGNC:11346]	8.16819	1.44531	1.25996	1.14711	0.251337	0.83364
MIR3651	ENSG00000281156	microRNA 3651 [Source:HGNC Symbol;Acc:HGNC:38897]	9.24297	1.41471	0.632671	2.23608	0.0253462	0.704744
SLC9A3-AS1	ENSG00000225138	SLC9A3 antisense RNA 1 [Source:HGNC Symbol;Acc:HGNC:40550]	6.2561	1.38876	0.541973	2.56241	0.0103949	0.651974
ABCA1	ENSG00000165029	ATP binding cassette subfamily A member 1 [Source:HGNC Symbol;Acc:HGNC:29]	6.57473	1.38827	0.553479	2.50825	0.012133	0.654664
SHISA2	ENSG00000180730	shisa family member 2 [Source:HGNC Symbol;Acc:HGNC:20366]	20.2428	1.38629	0.389114	3.56269	0.000367071	0.13608
CYP1B1	ENSG00000138061	cytochrome P450 family 1 subfamily B member 1 [Source:HGNC Symbol;Acc:HGNC:2597]	2194.94	1.34826	0.0662704	20.3449	5.15e-92	6.11e-88
AL390719.1	ENSG00000217801	protein tyrosine phosphatase family pseudogene	7.75388	1.31871	0.603434	2.18534	0.028864	0.706393
ASNS	ENSG00000070669	asparagine synthetase (glutamine-hydrolyzing) [Source:HGNC Symbol;Acc:HGNC:753]	16.4804	1.2891	0.396073	3.25472	0.00113506	0.320599
CHAC1	ENSG00000128965	ChaC glutathione specific gamma-glutamylcyclotransferase 1 [Source:HGNC Symbol;Acc:HGNC:28680]	108.094	1.171	0.437028	2.67946	0.00737412	0.607494
ZNF880	ENSG00000221923	zinc finger protein 880 [Source:HGNC Symbol;Acc:HGNC:37249]	6.25153	1.1022	0.506085	2.1779	0.0294135	0.706393
HAS2	ENSG00000170961	hyaluronan synthase 2 [Source:HGNC Symbol;Acc:HGNC:4819]	7.46659	1.04005	0.423885	2.45362	0.0141425	0.666811
AC016831.5	ENSG00000271204	novel transcript	11.4379	1.0284	0.402538	2.55478	0.0106256	0.651974
HOXB-AS1	ENSG00000230148	HOXB cluster antisense RNA 1 [Source:HGNC Symbol;Acc:HGNC:43744]	8.36232	1.02712	0.472238	2.175	0.0296303	0.706393
IL11	ENSG00000095752	interleukin 11 [Source:HGNC Symbol;Acc:HGNC:5966]	6.00646	1.02711	0.879847	1.16737	0.243059	0.829931
STEAP1	ENSG00000164647	STEAP family member 1 [Source:HGNC Symbol;Acc:HGNC:11378]	6.21725	1.02251	0.627015	1.63075	0.102943	0.777272
PHACTR3	ENSG00000087495	phosphatase and actin regulator 3 [Source:HGNC Symbol;Acc:HGNC:15833]	30.1275	1.01858	0.220565	4.61808	3.87e-06	0.00382892
TENM3	ENSG00000218336	teneurin transmembrane protein 3 [Source:HGNC Symbol;Acc:HGNC:29944]	6.67021	1.01765	0.470861	2.16126	0.0306751	0.708807
GPX7	ENSG00000116157	glutathione peroxidase 7 [Source:HGNC Symbol;Acc:HGNC:4559]	6.40379	1.00908	0.587214	1.71842	0.0857196	0.772581
RELB	ENSG00000104856	RELB proto-oncogene, NF-kB subunit [Source:HGNC Symbol;Acc:HGNC:9956]	55.5568	0.995936	0.26517	3.75583	0.000172767	0.0939842
PBLD	ENSG00000108187	phenazine biosynthesis like protein domain containing [Source:HGNC Symbol;Acc:HGNC:23301]	10.7755	0.985346	0.392178	2.5125	0.0119879	0.654664
SPATA20	ENSG00000006282	spermatogenesis associated 20 [Source:HGNC Symbol;Acc:HGNC:26125]	45.7698	0.980786	0.332682	2.94812	0.00319713	0.468335
STC2	ENSG00000113739	stanniocalcin 2 [Source:HGNC Symbol;Acc:HGNC:11374]	449.148	0.978869	0.353701	2.7675	0.00564875	0.556565
AL136038.5	ENSG00000274015	novel transcript	12.1205	0.974067	0.425877	2.2872	0.0221841	0.694013
SGPP2	ENSG00000163082	sphingosine-1-phosphate phosphatase 2 [Source:HGNC Symbol;Acc:HGNC:19953]	53.8231	0.946987	0.198895	4.76124	1.92e-06	0.00253609
SGK1	ENSG00000118515	serum/glucocorticoid regulated kinase 1 [Source:HGNC Symbol;Acc:HGNC:10810]	6.66614	0.941941	0.430145	2.18982	0.0285371	0.706393
SEC31B	ENSG00000075826	SEC31 homolog B, COPII coat complex component [Source:HGNC Symbol;Acc:HGNC:23197]	9.11194	0.941363	0.393839	2.39022	0.0168382	0.666811
PSORS1C1	ENSG00000204540	psoriasis susceptibility 1 candidate 1 [Source:HGNC Symbol;Acc:HGNC:17202]	8.32302	0.929479	0.492618	1.88681	0.0591854	0.743474
AL139089.1	ENSG00000273723	SUGT1 divergent transcript [Source:HGNC Symbol;Acc:HGNC:54809]	7.45035	0.928277	0.517356	1.79427	0.0727701	0.752646
IL1A	ENSG00000115008	interleukin 1 alpha [Source:HGNC Symbol;Acc:HGNC:5991]	35.0663	0.926134	0.403864	2.29319	0.0218373	0.694013
SERPINB2	ENSG00000197632	serpin family B member 2 [Source:HGNC Symbol;Acc:HGNC:8584]	56.0466	0.925475	0.940649	0.983869	0.32518	0.864397
LINC00511	ENSG00000227036	long intergenic non-protein coding RNA 511 [Source:HGNC Symbol;Acc:HGNC:43564]	122.7	0.919662	0.165718	5.54956	2.86e-08	5.66e-05
AC124016.2	ENSG00000273156	novel transcript	8.27014	0.91855	0.41627	2.20662	0.0273407	0.706393
ADGRF1	ENSG00000153292	adhesion G protein-coupled receptor F1 [Source:HGNC Symbol;Acc:HGNC:18990]	9.15255	0.9113	0.475875	1.915	0.0554927	0.734402
KLF4	ENSG00000136826	Kruppel like factor 4 [Source:HGNC Symbol;Acc:HGNC:6348]	9.11742	0.91012	0.491931	1.8501	0.0642995	0.745757
HINT2	ENSG00000137133	histidine triad nucleotide binding protein 2 [Source:HGNC Symbol;Acc:HGNC:18344]	25.571	0.90885	0.30732	2.95734	0.00310307	0.468335
AC132008.2	ENSG00000214135	succinate dehydrogenase complex, subunit A, flavoprotein (Fp) (SDHA) pseudogene	10.7363	0.907777	0.359785	2.52311	0.0116322	0.654664
DNAJC3-AS1	ENSG00000247400	DNAJC3 divergent transcript [Source:HGNC Symbol;Acc:HGNC:39808]	9.47952	0.901891	0.417378	2.16085	0.0307069	0.708807
CDKL3	ENSG00000006837	cyclin dependent kinase like 3 [Source:HGNC Symbol;Acc:HGNC:15483]	7.2894	0.899725	0.610013	1.47493	0.140232	0.78846
S100A8	ENSG00000143546	S100 calcium binding protein A8 [Source:HGNC Symbol;Acc:HGNC:10498]	96.2887	0.885182	0.283506	3.12227	0.00179465	0.363024
ANKMY1	ENSG00000144504	ankyrin repeat and MYND domain containing 1 [Source:HGNC Symbol;Acc:HGNC:20987]	10.4605	0.882653	0.547854	1.61111	0.107156	0.777272
EID3	ENSG00000255150	EP300 interacting inhibitor of differentiation 3 [Source:HGNC Symbol;Acc:HGNC:32961]	6.71318	0.880221	0.557907	1.57772	0.11463	0.777272
AL031985.3	ENSG00000260920	novel transcript, sense overlapping with ZNF643	7.26203	0.879168	0.504975	1.74101	0.0816813	0.766181
AC010980.1	ENSG00000237732	cancer/testis associated transcript 75 [Source:HGNC Symbol;Acc:HGNC:37174]	8.48662	0.874532	0.467805	1.86944	0.0615619	0.743632
AF131215.6	ENSG00000269918	novel transcript	6.19381	0.872335	0.548487	1.59044	0.111736	0.777272
APOM	ENSG00000204444	apolipoprotein M [Source:HGNC Symbol;Acc:HGNC:13916]	6.06171	0.868026	0.548583	1.5823	0.11358	0.777272
SCAMP5	ENSG00000198794	secretory carrier membrane protein 5 [Source:HGNC Symbol;Acc:HGNC:30386]	12.1283	0.866286	0.395956	2.18783	0.0286818	0.706393
SLC25A27	ENSG00000153291	solute carrier family 25 member 27 [Source:HGNC Symbol;Acc:HGNC:21065]	11.7796	0.8661	0.410228	2.11126	0.0347496	0.7186
ARTN	ENSG00000117407	artemin [Source:HGNC Symbol;Acc:HGNC:727]	14.9326	0.863525	0.488416	1.76801	0.0770594	0.760176
SLC7A11	ENSG00000151012	solute carrier family 7 member 11 [Source:HGNC Symbol;Acc:HGNC:11059]	318.935	0.862358	0.280409	3.07536	0.00210252	0.389722
RGS5	ENSG00000143248	regulator of G protein signaling 5 [Source:HGNC Symbol;Acc:HGNC:10001]	7.51799	0.848399	0.49609	1.71017	0.0872343	0.776183
SLC30A2	ENSG00000158014	solute carrier family 30 member 2 [Source:HGNC Symbol;Acc:HGNC:11013]	12.3689	0.846632	1.41349	0.598966	0.549196	0.929889
RAB30	ENSG00000137502	RAB30, member RAS oncogene family [Source:HGNC Symbol;Acc:HGNC:9770]	57.926	0.840639	0.186715	4.50225	6.72e-06	0.00613567
SLC30A3	ENSG00000115194	solute carrier family 30 member 3 [Source:HGNC Symbol;Acc:HGNC:11014]	6.26784	0.839056	0.539038	1.55658	0.119571	0.777272
NRCAM	ENSG00000091129	neuronal cell adhesion molecule [Source:HGNC Symbol;Acc:HGNC:7994]	19.6818	0.837222	0.327423	2.55701	0.0105577	0.651974
SLC45A4	ENSG00000022567	solute carrier family 45 member 4 [Source:HGNC Symbol;Acc:HGNC:29196]	47.2795	0.834245	0.20995	3.97355	7.08e-05	0.0525017
SYNJ2BP-COX16	ENSG00000258644	SYNJ2BP-COX16 readthrough [Source:HGNC Symbol;Acc:HGNC:48350]	17.8414	0.827129	0.339578	2.43575	0.0148608	0.666811
CYP27A1	ENSG00000135929	cytochrome P450 family 27 subfamily A member 1 [Source:HGNC Symbol;Acc:HGNC:2605]	10.5981	0.823285	0.414831	1.98463	0.0471861	0.727946
NPTX1	ENSG00000171246	neuronal pentraxin 1 [Source:HGNC Symbol;Acc:HGNC:7952]	9.61389	0.820166	0.876916	0.935285	0.349642	0.875379
AP003396.5	ENSG00000263873	THY1 antisense RNA 1 [Source:HGNC Symbol;Acc:HGNC:54852]	11.3543	0.818829	0.477038	1.71648	0.0860734	0.773552
MIR503HG	ENSG00000223749	MIR503 host gene [Source:HGNC Symbol;Acc:HGNC:28258]	15.3355	0.818825	0.279542	2.92917	0.00339866	0.473675
ZFHX2-AS1	ENSG00000157306	ZFHX2 antisense RNA 1 [Source:HGNC Symbol;Acc:HGNC:52658]	7.31458	0.818205	0.445276	1.83752	0.0661331	0.745757
CNTNAP1	ENSG00000108797	contactin associated protein 1 [Source:HGNC Symbol;Acc:HGNC:8011]	9.48753	0.81607	0.425443	1.91816	0.0550903	0.734402
LRRFIP1P1	ENSG00000240429	LRR binding FLII interacting protein 1 pseudogene 1 [Source:HGNC Symbol;Acc:HGNC:32937]	11.3463	0.804496	0.413104	1.94744	0.0514815	0.732156
HERPUD1	ENSG00000051108	homocysteine inducible ER protein with ubiquitin like domain 1 [Source:HGNC Symbol;Acc:HGNC:13744]	153.467	0.802753	0.170953	4.69576	2.66e-06	0.00286463
FCMR	ENSG00000162894	Fc fragment of IgM receptor [Source:HGNC Symbol;Acc:HGNC:14315]	29.2596	0.800896	0.2498	3.20614	0.00134526	0.335208
ELAC1	ENSG00000141642	elaC ribonuclease Z 1 [Source:HGNC Symbol;Acc:HGNC:14197]	13.2624	0.799084	0.348545	2.29263	0.0218695	0.694013
ATAD3C	ENSG00000215915	ATPase family AAA domain containing 3C [Source:HGNC Symbol;Acc:HGNC:32151]	6.58333	0.798819	0.447671	1.78439	0.0743608	0.753324
ACTR3B	ENSG00000133627	actin related protein 3B [Source:HGNC Symbol;Acc:HGNC:17256]	7.0793	0.789278	0.5085	1.55217	0.120622	0.777272
COL25A1	ENSG00000188517	collagen type XXV alpha 1 chain [Source:HGNC Symbol;Acc:HGNC:18603]	6.22235	0.787698	0.502373	1.56795	0.116892	0.777272
SLC6A15	ENSG00000072041	solute carrier family 6 member 15 [Source:HGNC Symbol;Acc:HGNC:13621]	11.4448	0.782417	0.412337	1.89752	0.0577598	0.741145
LINC01560	ENSG00000196741	long intergenic non-protein coding RNA 1560 [Source:HGNC Symbol;Acc:HGNC:27333]	10.6216	0.777816	0.372455	2.08835	0.0367665	0.721837
SLC44A3	ENSG00000143036	solute carrier family 44 member 3 [Source:HGNC Symbol;Acc:HGNC:28689]	8.01362	0.777175	0.402377	1.93146	0.0534266	0.732156
ZNF776	ENSG00000152443	zinc finger protein 776 [Source:HGNC Symbol;Acc:HGNC:26765]	23.6482	0.774829	0.281636	2.75117	0.00593823	0.562962
CAPN10-AS1	ENSG00000260942	CAPN10 divergent transcript [Source:HGNC Symbol;Acc:HGNC:48839]	12.021	0.77383	0.418444	1.8493	0.0644142	0.745757
FAM86B3P	ENSG00000173295	family with sequence similarity 86 member B3, pseudogene [Source:HGNC Symbol;Acc:HGNC:44371]	6.88679	0.772179	0.579934	1.33149	0.183027	0.807884
GBA	ENSG00000177628	glucosylceramidase beta [Source:HGNC Symbol;Acc:HGNC:4177]	8.68909	0.769745	0.467116	1.64787	0.0993803	0.777272
SWT1	ENSG00000116668	SWT1 RNA endoribonuclease homolog [Source:HGNC Symbol;Acc:HGNC:16785]	9.98543	0.768548	0.425236	1.80735	0.0707082	0.752646
PKD1P6	ENSG00000250251	polycystin 1, transient receptor potential channel interacting pseudogene 6 [Source:HGNC Symbol;Acc:HGNC:30070]	14.8887	0.768501	0.428485	1.79353	0.0728881	0.752646
NSUN5P2	ENSG00000106133	NSUN5 pseudogene 2 [Source:HGNC Symbol;Acc:HGNC:16609]	38.407	0.767452	0.309707	2.478	0.0132122	0.654664
ARRDC4	ENSG00000140450	arrestin domain containing 4 [Source:HGNC Symbol;Acc:HGNC:28087]	10.948	0.766567	0.383627	1.99821	0.0456939	0.727946
FBXO6	ENSG00000116663	F-box protein 6 [Source:HGNC Symbol;Acc:HGNC:13585]	8.10641	0.766557	0.434922	1.76252	0.0779818	0.760864
SLC37A2	ENSG00000134955	solute carrier family 37 member 2 [Source:HGNC Symbol;Acc:HGNC:20644]	36.9184	0.765679	0.295777	2.5887	0.00963379	0.651974
ADCK1	ENSG00000063761	aarF domain containing kinase 1 [Source:HGNC Symbol;Acc:HGNC:19038]	9.4574	0.764432	0.463971	1.64759	0.0994376	0.777272
GAS6-AS2	ENSG00000272695	GAS6 divergent transcript [Source:HGNC Symbol;Acc:HGNC:43694]	7.64195	0.764065	0.425811	1.79437	0.0727534	0.752646
SEPSECS-AS1	ENSG00000281501	SEPSECS antisense RNA 1 (head to head) [Source:HGNC Symbol;Acc:HGNC:27737]	9.2558	0.75619	0.429991	1.75862	0.0786424	0.763449
ZNF529	ENSG00000186020	zinc finger protein 529 [Source:HGNC Symbol;Acc:HGNC:29328]	13.9818	0.751309	0.352539	2.13114	0.0330777	0.712161
GULP1	ENSG00000144366	GULP PTB domain containing engulfment adaptor 1 [Source:HGNC Symbol;Acc:HGNC:18649]	15.0509	0.749534	0.346411	2.16372	0.0304862	0.708807
AC034236.2	ENSG00000271918	novel transcript, antisense to COMMD10	6.13564	0.748991	0.526117	1.42362	0.154557	0.792417
UNC5D	ENSG00000156687	unc-5 netrin receptor D [Source:HGNC Symbol;Acc:HGNC:18634]	15.0321	0.743391	0.332774	2.23392	0.0254883	0.704744
DMTN	ENSG00000158856	dematin actin binding protein [Source:HGNC Symbol;Acc:HGNC:3382]	22.2934	0.735559	0.311949	2.35795	0.0183761	0.679825
ACTA2	ENSG00000107796	actin alpha 2, smooth muscle [Source:HGNC Symbol;Acc:HGNC:130]	11.7717	0.731103	0.386233	1.89291	0.0583702	0.741145
LINC-PINT	ENSG00000231721	long intergenic non-protein coding RNA, p53 induced transcript [Source:HGNC Symbol;Acc:HGNC:26885]	12.1668	0.729056	0.348576	2.09153	0.0364808	0.721837
LTB4R	ENSG00000213903	leukotriene B4 receptor [Source:HGNC Symbol;Acc:HGNC:6713]	13.005	0.727732	0.431187	1.68774	0.0914611	0.776183
TRIM22	ENSG00000132274	tripartite motif containing 22 [Source:HGNC Symbol;Acc:HGNC:16379]	20.6018	0.724776	0.324358	2.23449	0.0254508	0.704744
WISP2	ENSG00000064205	cellular communication network factor 5 [Source:HGNC Symbol;Acc:HGNC:12770]	8.05302	0.722094	0.445326	1.62149	0.104912	0.777272
AC096564.1	ENSG00000245293	CYP2U1 and SGMS2 antisense RNA 1 [Source:HGNC Symbol;Acc:HGNC:54817]	6.49443	0.720346	0.468419	1.53782	0.124092	0.78335
AP002884.1	ENSG00000250303	long intergenic non-protein coding RNA 2762 [Source:HGNC Symbol;Acc:HGNC:27443]	24.6347	0.716617	0.275228	2.60372	0.00922184	0.651974
RUNX2	ENSG00000124813	RUNX family transcription factor 2 [Source:HGNC Symbol;Acc:HGNC:10472]	16.7926	0.716212	0.373794	1.91606	0.0553571	0.734402
ELOVL7	ENSG00000164181	ELOVL fatty acid elongase 7 [Source:HGNC Symbol;Acc:HGNC:26292]	7.74349	0.714905	0.506581	1.41123	0.158175	0.792417
IER3	ENSG00000137331	immediate early response 3 [Source:HGNC Symbol;Acc:HGNC:5392]	360.958	0.714886	0.184349	3.87789	0.000105367	0.0694429
AP001024.1	ENSG00000240652	ribosomal protein, large, P2 (RPLP2) pseudogene	11.2198	0.713611	0.381322	1.87142	0.0612875	0.743632
PTPRG-AS1	ENSG00000241472	PTPRG antisense RNA 1 [Source:HGNC Symbol;Acc:HGNC:44638]	8.60885	0.713558	0.435476	1.63857	0.101303	0.777272
FST	ENSG00000134363	follistatin [Source:HGNC Symbol;Acc:HGNC:3971]	10.9318	0.711899	0.367861	1.93524	0.0529607	0.732156
RSPH9	ENSG00000172426	radial spoke head component 9 [Source:HGNC Symbol;Acc:HGNC:21057]	9.14947	0.711659	0.445698	1.59673	0.110326	0.777272
AC008026.2	ENSG00000239809	ribosomal protein, large, P2 (RPLP2) pseudogene	11.3188	0.709743	0.42487	1.6705	0.094821	0.777272
AC098487.1	ENSG00000248161	novel transcript	6.78889	0.706855	0.5471	1.292	0.196356	0.814176
SLC7A5	ENSG00000103257	solute carrier family 7 member 5 [Source:HGNC Symbol;Acc:HGNC:11063]	854.705	0.704777	0.199936	3.52501	0.000423468	0.147753
IP6K3	ENSG00000161896	inositol hexakisphosphate kinase 3 [Source:HGNC Symbol;Acc:HGNC:17269]	40.9749	0.703693	0.182745	3.85069	0.000117785	0.0735413
DHRS4L2	ENSG00000187630	dehydrogenase/reductase 4 like 2 [Source:HGNC Symbol;Acc:HGNC:19731]	14.849	0.702608	0.318875	2.20339	0.027567	0.706393
AC124798.1	ENSG00000260196	antisense to KCNJ11 and overlapping to a novel gene	14.2786	0.700574	0.355853	1.96872	0.0489855	0.728214
AKR1C2	ENSG00000151632	aldo-keto reductase family 1 member C2 [Source:HGNC Symbol;Acc:HGNC:385]	33.9705	0.69577	0.366635	1.89772	0.0577334	0.741145
C2orf74	ENSG00000237651	chromosome 2 open reading frame 74 [Source:HGNC Symbol;Acc:HGNC:34439]	7.90826	0.694414	0.49031	1.41627	0.156695	0.792417
TNFAIP3	ENSG00000118503	TNF alpha induced protein 3 [Source:HGNC Symbol;Acc:HGNC:11896]	15.5854	0.693243	0.398166	1.74109	0.0816681	0.766181
SLC19A2	ENSG00000117479	solute carrier family 19 member 2 [Source:HGNC Symbol;Acc:HGNC:10938]	10.7631	0.691315	0.407829	1.69511	0.0900547	0.776183
CTH	ENSG00000116761	cystathionine gamma-lyase [Source:HGNC Symbol;Acc:HGNC:2501]	17.7585	0.687932	0.389533	1.76605	0.0773881	0.760176
LBH	ENSG00000213626	LBH regulator of WNT signaling pathway [Source:HGNC Symbol;Acc:HGNC:29532]	103.059	0.687812	0.225575	3.04915	0.00229489	0.400107
ERMAP	ENSG00000164010	erythroblast membrane associated protein (Scianna blood group) [Source:HGNC Symbol;Acc:HGNC:15743]	23.0056	0.686637	0.268681	2.55559	0.0106009	0.651974
SYT17	ENSG00000103528	synaptotagmin 17 [Source:HGNC Symbol;Acc:HGNC:24119]	13.0486	0.677289	0.322342	2.10115	0.0356279	0.721252
	ENSG00000288558	DUS4L-BCAP29 readthrough [Source:HGNC Symbol;Acc:HGNC:54422]	29.5883	0.676657	0.271951	2.48816	0.0128406	0.654664
NME5	ENSG00000112981	NME/NM23 family member 5 [Source:HGNC Symbol;Acc:HGNC:7853]	6.74176	0.676226	0.531195	1.27303	0.203008	0.816822
SERPINF2	ENSG00000167711	serpin family F member 2 [Source:HGNC Symbol;Acc:HGNC:9075]	15.1631	0.675401	0.405353	1.66621	0.0956723	0.777272
ATF3	ENSG00000162772	activating transcription factor 3 [Source:HGNC Symbol;Acc:HGNC:785]	26.1292	0.674126	0.353292	1.90813	0.0563748	0.734917
ZNF333	ENSG00000160961	zinc finger protein 333 [Source:HGNC Symbol;Acc:HGNC:15624]	15.313	0.673728	0.349033	1.93027	0.0535735	0.732156
AC004951.1	ENSG00000228434	novel transcript	11.4394	0.673428	0.395827	1.70132	0.0888831	0.776183
AMY2B	ENSG00000240038	amylase alpha 2B [Source:HGNC Symbol;Acc:HGNC:478]	6.68198	0.671962	0.488809	1.37469	0.169227	0.801696
AL050341.2	ENSG00000259943	ZMPSTE24 divergent transcript [Source:HGNC Symbol;Acc:HGNC:55402]	10.7749	0.671678	0.423779	1.58497	0.112972	0.777272
GSDMC	ENSG00000147697	gasdermin C [Source:HGNC Symbol;Acc:HGNC:7151]	6.7765	0.671044	0.446402	1.50323	0.13278	0.78606
KCNMB4	ENSG00000135643	potassium calcium-activated channel subfamily M regulatory beta subunit 4 [Source:HGNC Symbol;Acc:HGNC:6289]	8.00272	0.669623	0.411464	1.62741	0.103649	0.777272
LURAP1L-AS1	ENSG00000235448	LURAP1L antisense RNA 1 [Source:HGNC Symbol;Acc:HGNC:49761]	13.2908	0.668786	0.489002	1.36765	0.17142	0.804096
THBS2	ENSG00000186340	thrombospondin 2 [Source:HGNC Symbol;Acc:HGNC:11786]	6.43078	0.667485	0.520367	1.28272	0.19959	0.815212
LCA5L	ENSG00000157578	lebercilin LCA5 like [Source:HGNC Symbol;Acc:HGNC:1255]	6.15485	0.664559	0.556021	1.1952	0.232007	0.827045
EREG	ENSG00000124882	epiregulin [Source:HGNC Symbol;Acc:HGNC:3443]	60.7012	0.65946	0.237284	2.77921	0.00544918	0.543224
STEAP4	ENSG00000127954	STEAP4 metalloreductase [Source:HGNC Symbol;Acc:HGNC:21923]	8.52826	0.658468	0.420646	1.56537	0.117496	0.777272
MT1G	ENSG00000125144	metallothionein 1G [Source:HGNC Symbol;Acc:HGNC:7399]	25.3322	0.655452	0.982993	0.666792	0.504905	0.922147
LSP1	ENSG00000130592	lymphocyte specific protein 1 [Source:HGNC Symbol;Acc:HGNC:6707]	6.83891	0.654794	0.393092	1.66576	0.0957621	0.777272
ZNF667-AS1	ENSG00000166770	ZNF667 antisense RNA 1 (head to head) [Source:HGNC Symbol;Acc:HGNC:44321]	8.11307	0.652598	0.483556	1.34958	0.17715	0.805812
AC079922.2	ENSG00000237753	novel transcript (FLJ42351)	6.52935	0.652365	0.433342	1.50543	0.132214	0.78606
PEX6	ENSG00000124587	peroxisomal biogenesis factor 6 [Source:HGNC Symbol;Acc:HGNC:8859]	85.567	0.651609	0.26305	2.47713	0.0132445	0.654664
AL355574.1	ENSG00000238058	novel transcript	6.63239	0.651471	0.546766	1.1915	0.233458	0.827045
	ENSG00000285517	long intergenic non-protein coding RNA 941	10.8172	0.650671	0.447722	1.45329	0.146143	0.788818
SP4	ENSG00000105866	Sp4 transcription factor [Source:HGNC Symbol;Acc:HGNC:11209]	28.1698	0.650441	0.253287	2.568	0.0102287	0.651974
IQCD	ENSG00000166578	IQ motif containing D [Source:HGNC Symbol;Acc:HGNC:25168]	6.76691	0.650129	0.455575	1.42705	0.153565	0.792417
ZNF117	ENSG00000152926	zinc finger protein 117 [Source:HGNC Symbol;Acc:HGNC:12897]	10.3797	0.649897	0.386149	1.68302	0.0923706	0.776183
HNRNPA1P48	ENSG00000224578	heterogeneous nuclear ribonucleoprotein A1 pseudogene 48 [Source:HGNC Symbol;Acc:HGNC:48778]	8.03299	0.649861	0.521756	1.24553	0.212938	0.824906
AC104109.4	ENSG00000273345	novel transcript	6.84599	0.648828	0.462659	1.40239	0.1608	0.794157
UMAD1	ENSG00000219545	UBAP1-MVB12-associated (UMA) domain containing 1 [Source:HGNC Symbol;Acc:HGNC:48955]	23.3791	0.647649	0.259925	2.49168	0.0127141	0.654664
GREB1L	ENSG00000141449	GREB1 like retinoic acid receptor coactivator [Source:HGNC Symbol;Acc:HGNC:31042]	9.5148	0.640877	0.407665	1.57207	0.115934	0.777272
INAVA	ENSG00000163362	innate immunity activator [Source:HGNC Symbol;Acc:HGNC:25599]	15.1488	0.639323	0.354594	1.80297	0.071393	0.752646
HYKK	ENSG00000188266	hydroxylysine kinase [Source:HGNC Symbol;Acc:HGNC:34403]	12.9051	0.636727	0.364831	1.74527	0.0809386	0.766181
FNDC4	ENSG00000115226	fibronectin type III domain containing 4 [Source:HGNC Symbol;Acc:HGNC:20239]	15.0567	0.63639	0.337025	1.88826	0.0589912	0.742113
MINDY1	ENSG00000143409	MINDY lysine 48 deubiquitinase 1 [Source:HGNC Symbol;Acc:HGNC:25648]	14.3723	0.636362	0.305524	2.08285	0.0372645	0.721837
AC127024.5	ENSG00000266490	novel transcript	7.25932	0.634415	0.443838	1.42938	0.152894	0.792417
AL691432.2	ENSG00000272106	artifact	6.42471	0.633257	0.537698	1.17772	0.238909	0.829931
ATXN7L2	ENSG00000162650	ataxin 7 like 2 [Source:HGNC Symbol;Acc:HGNC:28713]	7.13592	0.630551	0.466569	1.35146	0.176547	0.805812
AC100861.1	ENSG00000246582	TNFRSF10A divergent transcript [Source:HGNC Symbol;Acc:HGNC:52647]	11.2172	0.628595	0.392883	1.59996	0.109608	0.777272
RHBDL2	ENSG00000158315	rhomboid like 2 [Source:HGNC Symbol;Acc:HGNC:16083]	7.22873	0.628279	0.478626	1.31267	0.189293	0.810292
FRMD6-AS1	ENSG00000273888	FRMD6 antisense RNA 1 [Source:HGNC Symbol;Acc:HGNC:20129]	9.25523	0.622895	0.380604	1.63659	0.101715	0.777272
SERINC5	ENSG00000164300	serine incorporator 5 [Source:HGNC Symbol;Acc:HGNC:18825]	10.3306	0.621811	0.428571	1.45089	0.14681	0.788818
PSAT1	ENSG00000135069	phosphoserine aminotransferase 1 [Source:HGNC Symbol;Acc:HGNC:19129]	228.716	0.620285	0.240219	2.58217	0.00981818	0.651974
ULBP1	ENSG00000111981	UL16 binding protein 1 [Source:HGNC Symbol;Acc:HGNC:14893]	8.82317	0.619345	0.616847	1.00405	0.315355	0.863138
MRPL23	ENSG00000214026	mitochondrial ribosomal protein L23 [Source:HGNC Symbol;Acc:HGNC:10322]	8.18903	0.617944	0.427349	1.446	0.148178	0.790083
CCPG1	ENSG00000260916	cell cycle progression 1 [Source:HGNC Symbol;Acc:HGNC:24227]	26.0265	0.616001	0.30045	2.05026	0.0403393	0.727946
CCDC189	ENSG00000196118	coiled-coil domain containing 189 [Source:HGNC Symbol;Acc:HGNC:28078]	24.1083	0.615952	0.288718	2.13341	0.0328914	0.712028
ZNF571	ENSG00000180479	zinc finger protein 571 [Source:HGNC Symbol;Acc:HGNC:25000]	6.17933	0.61515	0.49555	1.24135	0.214477	0.825817
LDAH	ENSG00000118961	lipid droplet associated hydrolase [Source:HGNC Symbol;Acc:HGNC:26145]	53.7028	0.614866	0.165053	3.72526	0.000195116	0.0939842
AC016949.1	ENSG00000230732	novel transcript	9.78297	0.61015	0.374522	1.62914	0.103283	0.777272
ALDH3A1	ENSG00000108602	aldehyde dehydrogenase 3 family member A1 [Source:HGNC Symbol;Acc:HGNC:405]	41.7539	0.609777	0.370631	1.64524	0.0999204	0.777272
ZNF30	ENSG00000168661	zinc finger protein 30 [Source:HGNC Symbol;Acc:HGNC:13090]	13.9447	0.609085	0.371897	1.63778	0.101468	0.777272
TRIB3	ENSG00000101255	tribbles pseudokinase 3 [Source:HGNC Symbol;Acc:HGNC:16228]	309.13	0.608969	0.306373	1.98767	0.0468482	0.727946
SPATA33	ENSG00000167523	spermatogenesis associated 33 [Source:HGNC Symbol;Acc:HGNC:26463]	28.681	0.608721	0.249702	2.43779	0.0147773	0.666811
XBP1	ENSG00000100219	X-box binding protein 1 [Source:HGNC Symbol;Acc:HGNC:12801]	372.856	0.608337	0.163467	3.72148	0.000198062	0.0939842
AGER	ENSG00000204305	advanced glycosylation end-product specific receptor [Source:HGNC Symbol;Acc:HGNC:320]	6.92847	0.607178	0.437256	1.38861	0.164952	0.79976
PHGDH	ENSG00000092621	phosphoglycerate dehydrogenase [Source:HGNC Symbol;Acc:HGNC:8923]	849.265	0.605236	0.203616	2.97244	0.00295445	0.467315
CASP9	ENSG00000132906	caspase 9 [Source:HGNC Symbol;Acc:HGNC:1511]	18.5869	0.602435	0.31317	1.92367	0.0543959	0.732156
AADAT	ENSG00000109576	aminoadipate aminotransferase [Source:HGNC Symbol;Acc:HGNC:17929]	7.74468	0.601567	0.476375	1.2628	0.206661	0.821314
ZNF773	ENSG00000152439	zinc finger protein 773 [Source:HGNC Symbol;Acc:HGNC:30487]	33.4316	0.601503	0.255138	2.35756	0.0183953	0.679825
MSANTD2	ENSG00000120458	Myb/SANT DNA binding domain containing 2 [Source:HGNC Symbol;Acc:HGNC:26266]	21.4084	0.599669	0.306732	1.95502	0.0505804	0.732156
AMZ2P1	ENSG00000214174	AMZ2 pseudogene 1 [Source:HGNC Symbol;Acc:HGNC:26491]	21.5639	0.59942	0.309079	1.93938	0.0524556	0.732156
AL683813.1	ENSG00000232611	novel transcript	7.75121	0.598741	0.450033	1.33044	0.183374	0.807884
RBM47	ENSG00000163694	RNA binding motif protein 47 [Source:HGNC Symbol;Acc:HGNC:30358]	27.2918	0.597845	0.248766	2.40324	0.0162504	0.666811
AL356488.3	ENSG00000273382	TMEM167B divergent transcript [Source:HGNC Symbol;Acc:HGNC:55076]	6.07238	0.594801	0.440689	1.34971	0.177109	0.805812
SYT1	ENSG00000067715	synaptotagmin 1 [Source:HGNC Symbol;Acc:HGNC:11509]	6.33042	0.594703	0.5278	1.12676	0.259845	0.838468
DMPK	ENSG00000104936	DM1 protein kinase [Source:HGNC Symbol;Acc:HGNC:2933]	66.3154	0.593675	0.299216	1.9841	0.0472444	0.727946
AC008443.5	ENSG00000250222	novel transcript	35.92	0.593182	0.30778	1.9273	0.0539429	0.732156
ZSCAN9	ENSG00000137185	zinc finger and SCAN domain containing 9 [Source:HGNC Symbol;Acc:HGNC:12984]	36.7092	0.591671	0.331224	1.78632	0.074048	0.752832
RPS6KL1	ENSG00000198208	ribosomal protein S6 kinase like 1 [Source:HGNC Symbol;Acc:HGNC:20222]	30.1042	0.590476	0.309048	1.91063	0.0560523	0.734402
CPVL	ENSG00000106066	carboxypeptidase vitellogenic like [Source:HGNC Symbol;Acc:HGNC:14399]	12.7259	0.58882	0.37624	1.56501	0.11758	0.777272
GSTZ1	ENSG00000100577	glutathione S-transferase zeta 1 [Source:HGNC Symbol;Acc:HGNC:4643]	111.356	0.587626	0.253575	2.31737	0.0204836	0.690404
SAMD12	ENSG00000177570	sterile alpha motif domain containing 12 [Source:HGNC Symbol;Acc:HGNC:31750]	11.1258	0.587436	0.368899	1.5924	0.111294	0.777272
PSTK	ENSG00000179988	phosphoseryl-tRNA kinase [Source:HGNC Symbol;Acc:HGNC:28578]	28.2515	0.586711	0.274851	2.13465	0.0327897	0.712028
WDR31	ENSG00000148225	WD repeat domain 31 [Source:HGNC Symbol;Acc:HGNC:21421]	18.4791	0.585875	0.353608	1.65685	0.0975494	0.777272
SORD2P	ENSG00000259479	sorbitol dehydrogenase 2, pseudogene [Source:HGNC Symbol;Acc:HGNC:49919]	22.7908	0.58586	0.351316	1.66762	0.095392	0.777272
EFHC1	ENSG00000096093	EF-hand domain containing 1 [Source:HGNC Symbol;Acc:HGNC:16406]	77.9349	0.582712	0.207813	2.80402	0.00504694	0.520332
LMO4	ENSG00000143013	LIM domain only 4 [Source:HGNC Symbol;Acc:HGNC:6644]	149.523	0.581153	0.17573	3.30709	0.000942722	0.286757
RINL	ENSG00000187994	Ras and Rab interactor like [Source:HGNC Symbol;Acc:HGNC:24795]	10.4469	0.58081	0.399998	1.45203	0.146492	0.788818
UTY	ENSG00000183878	ubiquitously transcribed tetratricopeptide repeat containing, Y-linked [Source:HGNC Symbol;Acc:HGNC:12638]	19.275	0.579933	0.310722	1.8664	0.0619849	0.744059
	ENSG00000286009	novel transcript, antisense to USP9Y	6.43283	0.57975	0.471478	1.22964	0.218831	0.827043
CNFN	ENSG00000105427	cornifelin [Source:HGNC Symbol;Acc:HGNC:30183]	10.4807	0.578496	0.408993	1.41444	0.157233	0.792417
SLC16A14	ENSG00000163053	solute carrier family 16 member 14 [Source:HGNC Symbol;Acc:HGNC:26417]	239.946	0.577468	0.115301	5.00836	5.49e-07	0.000930324
GPR137C	ENSG00000180998	G protein-coupled receptor 137C [Source:HGNC Symbol;Acc:HGNC:25445]	13.2606	0.575501	0.35912	1.60253	0.109038	0.777272
GPD1L	ENSG00000152642	glycerol-3-phosphate dehydrogenase 1 like [Source:HGNC Symbol;Acc:HGNC:28956]	35.3234	0.575181	0.294734	1.95153	0.0509943	0.732156
TRMT12	ENSG00000183665	tRNA methyltransferase 12 homolog [Source:HGNC Symbol;Acc:HGNC:26091]	28.7648	0.575076	0.285363	2.01525	0.0438788	0.727946
MOSPD1	ENSG00000101928	motile sperm domain containing 1 [Source:HGNC Symbol;Acc:HGNC:25235]	36.051	0.57379	0.24586	2.33381	0.0196057	0.688114
PPP1R3E	ENSG00000235194	protein phosphatase 1 regulatory subunit 3E [Source:HGNC Symbol;Acc:HGNC:14943]	25.7436	0.572485	0.244564	2.34084	0.0192406	0.68764
NME2P1	ENSG00000123009	NME2 pseudogene 1 [Source:HGNC Symbol;Acc:HGNC:31358]	8.49309	0.571272	0.455391	1.25447	0.209673	0.822616
GSAP	ENSG00000186088	gamma-secretase activating protein [Source:HGNC Symbol;Acc:HGNC:28042]	14.8051	0.569749	0.417345	1.36518	0.172198	0.804384
KDM4D	ENSG00000186280	lysine demethylase 4D [Source:HGNC Symbol;Acc:HGNC:25498]	7.60469	0.569528	0.452399	1.25891	0.208064	0.822616
KIAA1324L	ENSG00000164659	endosome-lysosome associated apoptosis and autophagy regulator family member 2 [Source:HGNC Symbol;Acc:HGNC:21945]	11.3202	0.568969	0.374102	1.52089	0.128286	0.78606
C1QTNF1	ENSG00000173918	C1q and TNF related 1 [Source:HGNC Symbol;Acc:HGNC:14324]	16.0846	0.567309	0.318537	1.78098	0.0749153	0.755871
MCCC1	ENSG00000078070	methylcrotonyl-CoA carboxylase subunit 1 [Source:HGNC Symbol;Acc:HGNC:6936]	64.681	0.566429	0.176232	3.21411	0.00130849	0.335208
PRTFDC1	ENSG00000099256	phosphoribosyl transferase domain containing 1 [Source:HGNC Symbol;Acc:HGNC:23333]	19.884	0.565638	0.284134	1.99075	0.0465088	0.727946
CATSPER2P1	ENSG00000205771	cation channel sperm associated 2 pseudogene 1 [Source:HGNC Symbol;Acc:HGNC:31054]	6.60946	0.563956	0.4971	1.13449	0.256588	0.835549
VAMP8	ENSG00000118640	vesicle associated membrane protein 8 [Source:HGNC Symbol;Acc:HGNC:12647]	285.706	0.561787	0.248423	2.26142	0.0237335	0.697433
SPACA9	ENSG00000165698	sperm acrosome associated 9 [Source:HGNC Symbol;Acc:HGNC:1367]	26.9893	0.560999	0.253782	2.21055	0.0270668	0.706393
VILL	ENSG00000136059	villin like [Source:HGNC Symbol;Acc:HGNC:30906]	11.8632	0.559298	0.357322	1.56525	0.117525	0.777272
ARHGEF37	ENSG00000183111	Rho guanine nucleotide exchange factor 37 [Source:HGNC Symbol;Acc:HGNC:34430]	10.4662	0.557854	0.385894	1.44561	0.148286	0.790083
RPS2P32	ENSG00000232818	ribosomal protein S2 pseudogene 32 [Source:HGNC Symbol;Acc:HGNC:30518]	11.8134	0.55597	0.353456	1.57295	0.11573	0.777272
ABCD2	ENSG00000173208	ATP binding cassette subfamily D member 2 [Source:HGNC Symbol;Acc:HGNC:66]	9.4748	0.555912	0.351099	1.58335	0.113342	0.777272
NIPSNAP3A	ENSG00000136783	nipsnap homolog 3A [Source:HGNC Symbol;Acc:HGNC:23619]	52.7664	0.553814	0.218884	2.53017	0.0114007	0.654664
NUPL2	ENSG00000136243	nucleoporin 42 [Source:HGNC Symbol;Acc:HGNC:17010]	76.8716	0.553395	0.2417	2.28959	0.0220451	0.694013
PARP6	ENSG00000137817	poly(ADP-ribose) polymerase family member 6 [Source:HGNC Symbol;Acc:HGNC:26921]	51.1586	0.549751	0.186479	2.94806	0.00319777	0.468335
HCP5	ENSG00000206337	HLA complex P5 [Source:HGNC Symbol;Acc:HGNC:21659]	18.3499	0.549378	0.331569	1.6569	0.0975396	0.777272
C2orf42	ENSG00000115998	chromosome 2 open reading frame 42 [Source:HGNC Symbol;Acc:HGNC:26056]	13.8536	0.549227	0.343616	1.59837	0.10996	0.777272
MELTF-AS1	ENSG00000228109	MELTF antisense RNA 1 [Source:HGNC Symbol;Acc:HGNC:40373]	8.59407	0.544239	0.388437	1.4011	0.161184	0.794505
KLF2	ENSG00000127528	Kruppel like factor 2 [Source:HGNC Symbol;Acc:HGNC:6347]	28.6858	0.543995	0.257374	2.11363	0.0345465	0.71831
PAQR8	ENSG00000170915	progestin and adipoQ receptor family member 8 [Source:HGNC Symbol;Acc:HGNC:15708]	20.3101	0.543673	0.277471	1.95939	0.0500672	0.732156
ZNF598	ENSG00000167962	zinc finger protein 598, E3 ubiquitin ligase [Source:HGNC Symbol;Acc:HGNC:28079]	187.571	0.543447	0.182405	2.97934	0.00288874	0.467315
STAM-AS1	ENSG00000260589	STAM divergent transcript [Source:HGNC Symbol;Acc:HGNC:49568]	14.8135	0.542952	0.315369	1.72164	0.0851347	0.772581
ZNF790	ENSG00000197863	zinc finger protein 790 [Source:HGNC Symbol;Acc:HGNC:33114]	10.4546	0.54262	0.381945	1.42068	0.155411	0.792417
YPEL3	ENSG00000090238	yippee like 3 [Source:HGNC Symbol;Acc:HGNC:18327]	36.3076	0.542184	0.204003	2.65773	0.00786686	0.625239
TYW1B	ENSG00000277149	tRNA-yW synthesizing protein 1 homolog B [Source:HGNC Symbol;Acc:HGNC:33908]	18.6931	0.541242	0.270744	1.99909	0.0455987	0.727946
SETMAR	ENSG00000170364	SET domain and mariner transposase fusion gene [Source:HGNC Symbol;Acc:HGNC:10762]	19.6216	0.539415	0.307051	1.75676	0.0789586	0.764656
AL109918.1	ENSG00000216775	heterogeneous nuclear ribonucleoprotein A/B (HNRNPAB) pseudogene	29.5103	0.539239	0.232517	2.31914	0.0203874	0.690404
ATG16L2	ENSG00000168010	autophagy related 16 like 2 [Source:HGNC Symbol;Acc:HGNC:25464]	14.2756	0.53898	0.378199	1.42512	0.154122	0.792417
SPTY2D1OS	ENSG00000247595	SPTY2D1 opposite strand [Source:HGNC Symbol;Acc:HGNC:44122]	8.15188	0.538962	0.432873	1.24508	0.213102	0.824906
NAGS	ENSG00000161653	N-acetylglutamate synthase [Source:HGNC Symbol;Acc:HGNC:17996]	18.1918	0.538613	0.303922	1.77221	0.0763599	0.759025
PUS10	ENSG00000162927	pseudouridine synthase 10 [Source:HGNC Symbol;Acc:HGNC:26505]	11.1953	0.538354	0.391687	1.37445	0.169302	0.801696
SMPDL3A	ENSG00000172594	sphingomyelin phosphodiesterase acid like 3A [Source:HGNC Symbol;Acc:HGNC:17389]	18.9345	0.537042	0.322424	1.66564	0.0957858	0.777272
HLA-DPB1	ENSG00000223865	major histocompatibility complex, class II, DP beta 1 [Source:HGNC Symbol;Acc:HGNC:4940]	16.8368	0.536711	0.326362	1.64452	0.100068	0.777272
PIP4P2	ENSG00000155099	phosphatidylinositol-4,5-bisphosphate 4-phosphatase 2 [Source:HGNC Symbol;Acc:HGNC:25452]	13.7817	0.535936	0.371133	1.44405	0.148724	0.790083
C12orf66	ENSG00000174206	KICSTOR subunit 2 [Source:HGNC Symbol;Acc:HGNC:26517]	8.70506	0.535375	0.427491	1.25237	0.210437	0.822616
TRIM16L	ENSG00000108448	tripartite motif containing 16 like [Source:HGNC Symbol;Acc:HGNC:32670]	138.517	0.535312	0.259358	2.06399	0.0390189	0.725475
SERPINB8	ENSG00000166401	serpin family B member 8 [Source:HGNC Symbol;Acc:HGNC:8952]	27.4493	0.53497	0.291995	1.83212	0.0669337	0.746273
GDF15	ENSG00000130513	growth differentiation factor 15 [Source:HGNC Symbol;Acc:HGNC:30142]	208.508	0.533966	0.197178	2.70804	0.00676812	0.583806
AC091729.3	ENSG00000229043	ZFAND2A divergent transcript [Source:HGNC Symbol;Acc:HGNC:41187]	15.8471	0.53269	0.311707	1.70895	0.0874611	0.776183
AL365181.3	ENSG00000272405	novel transcript, antisense to BCAN	6.16251	0.532204	0.815958	0.652245	0.514243	0.925046
NBDY	ENSG00000204272	negative regulator of P-body association [Source:HGNC Symbol;Acc:HGNC:50713]	85.1232	0.531687	0.221395	2.40152	0.0163269	0.666811
CLGN	ENSG00000153132	calmegin [Source:HGNC Symbol;Acc:HGNC:2060]	23.7921	0.531565	0.320538	1.65835	0.0972461	0.777272
SPIN3	ENSG00000204271	spindlin family member 3 [Source:HGNC Symbol;Acc:HGNC:27272]	13.1443	0.530871	0.378282	1.40338	0.160505	0.793363
GABPB1	ENSG00000104064	GA binding protein transcription factor subunit beta 1 [Source:HGNC Symbol;Acc:HGNC:4074]	43.1137	0.530463	0.234994	2.25735	0.0239863	0.698698
ADGRE2	ENSG00000127507	adhesion G protein-coupled receptor E2 [Source:HGNC Symbol;Acc:HGNC:3337]	11.8162	0.530358	0.426686	1.24297	0.213879	0.825314
CCDC146	ENSG00000135205	coiled-coil domain containing 146 [Source:HGNC Symbol;Acc:HGNC:29296]	8.83752	0.529797	0.422221	1.25479	0.209557	0.822616
AC130324.3	ENSG00000275185	novel transcript, antisense to TEFM	8.71642	0.52959	0.44334	1.19455	0.232264	0.827045
NKX3-1	ENSG00000167034	NK3 homeobox 1 [Source:HGNC Symbol;Acc:HGNC:7838]	19.6743	0.528763	0.297899	1.77497	0.0759021	0.759025
EIF2B5	ENSG00000145191	eukaryotic translation initiation factor 2B subunit epsilon [Source:HGNC Symbol;Acc:HGNC:3261]	156.389	0.527666	0.259951	2.02987	0.0423698	0.727946
SLC50A1	ENSG00000169241	solute carrier family 50 member 1 [Source:HGNC Symbol;Acc:HGNC:30657]	231.391	0.526867	0.262302	2.00863	0.0445766	0.727946
HIF3A	ENSG00000124440	hypoxia inducible factor 3 subunit alpha [Source:HGNC Symbol;Acc:HGNC:15825]	11.2164	0.52649	0.392496	1.34139	0.179794	0.807468
C7orf31	ENSG00000153790	chromosome 7 open reading frame 31 [Source:HGNC Symbol;Acc:HGNC:21722]	7.45465	0.525674	0.473591	1.10997	0.26701	0.842604
INTS6L	ENSG00000165359	integrator complex subunit 6 like [Source:HGNC Symbol;Acc:HGNC:27334]	6.61391	0.524844	0.454707	1.15425	0.2484	0.832253
GORAB	ENSG00000120370	golgin, RAB6 interacting [Source:HGNC Symbol;Acc:HGNC:25676]	18.0306	0.524833	0.317443	1.65331	0.0982672	0.777272
GNB1L	ENSG00000185838	G protein subunit beta 1 like [Source:HGNC Symbol;Acc:HGNC:4397]	20.1248	0.524392	0.275414	1.90401	0.0569083	0.737818
ZCCHC3	ENSG00000247315	zinc finger CCHC-type containing 3 [Source:HGNC Symbol;Acc:HGNC:16230]	90.1849	0.524289	0.201523	2.60164	0.00927798	0.651974
MT-TI	ENSG00000210100	mitochondrially encoded tRNA-Ile (AUU/C) [Source:HGNC Symbol;Acc:HGNC:7488]	71.1777	0.524099	0.289894	1.8079	0.0706225	0.752646
AL356273.3	ENSG00000279838	TEC	7.10358	0.523987	0.423418	1.23752	0.215894	0.826386
FCGRT	ENSG00000104870	Fc fragment of IgG receptor and transporter [Source:HGNC Symbol;Acc:HGNC:3621]	100.539	0.523685	0.255786	2.04736	0.0406231	0.727946
LINC01963	ENSG00000260804	long intergenic non-protein coding RNA 1963 [Source:HGNC Symbol;Acc:HGNC:25283]	27.7116	0.523159	0.224034	2.33518	0.0195342	0.68764
ALG13	ENSG00000101901	ALG13 UDP-N-acetylglucosaminyltransferase subunit [Source:HGNC Symbol;Acc:HGNC:30881]	38.082	0.522607	0.204547	2.55495	0.0106204	0.651974
THAP2	ENSG00000173451	THAP domain containing 2 [Source:HGNC Symbol;Acc:HGNC:20854]	7.6962	0.522361	0.431627	1.21021	0.226197	0.827045
MTHFD2	ENSG00000065911	methylenetetrahydrofolate dehydrogenase (NADP+ dependent) 2, methenyltetrahydrofolate cyclohydrolase [Source:HGNC Symbol;Acc:HGNC:7434]	500.683	0.520949	0.146141	3.56469	0.000364286	0.13608
SP6	ENSG00000189120	Sp6 transcription factor [Source:HGNC Symbol;Acc:HGNC:14530]	8.75186	0.519472	0.420977	1.23397	0.217215	0.826536
CA13	ENSG00000185015	carbonic anhydrase 13 [Source:HGNC Symbol;Acc:HGNC:14914]	7.91713	0.519302	0.429346	1.20952	0.226464	0.827045
ADAMTSL5	ENSG00000185761	ADAMTS like 5 [Source:HGNC Symbol;Acc:HGNC:27912]	9.7336	0.517038	0.44831	1.1533	0.248786	0.832253
PMAIP1	ENSG00000141682	phorbol-12-myristate-13-acetate-induced protein 1 [Source:HGNC Symbol;Acc:HGNC:9108]	108.808	0.515099	0.179154	2.87517	0.00403808	0.484676
ZNF433	ENSG00000197647	zinc finger protein 433 [Source:HGNC Symbol;Acc:HGNC:20811]	19.3042	0.513657	0.310543	1.65406	0.0981146	0.777272
TMEM187	ENSG00000177854	transmembrane protein 187 [Source:HGNC Symbol;Acc:HGNC:13705]	30.9605	0.513193	0.241298	2.12681	0.0334362	0.712304
KDM5D	ENSG00000012817	lysine demethylase 5D [Source:HGNC Symbol;Acc:HGNC:11115]	28.6887	0.513022	0.243886	2.10353	0.0354192	0.720716
CCNDBP1	ENSG00000166946	cyclin D1 binding protein 1 [Source:HGNC Symbol;Acc:HGNC:1587]	59.37	0.512349	0.176703	2.89949	0.0037377	0.48196
AC002310.1	ENSG00000235560	novel transcript, antisense to ZNF747	6.28573	0.511763	0.517569	0.988782	0.32277	0.864353
AC073585.1	ENSG00000255624	C10orf88B (pseudogene) [Source:HGNC Symbol;Acc:HGNC:44080]	9.80721	0.510384	0.434738	1.174	0.240393	0.829931
PLAGL1	ENSG00000118495	PLAG1 like zinc finger 1 [Source:HGNC Symbol;Acc:HGNC:9046]	21.8082	0.510192	0.304993	1.6728	0.0943665	0.777272
CHI3L1	ENSG00000133048	chitinase 3 like 1 [Source:HGNC Symbol;Acc:HGNC:1932]	17.0376	0.509417	0.410243	1.24174	0.214331	0.82579
SEMA4F	ENSG00000135622	ssemaphorin 4F [Source:HGNC Symbol;Acc:HGNC:10734]	20.6593	0.509374	0.273701	1.86106	0.0627356	0.745757
DCBLD1	ENSG00000164465	discoidin, CUB and LCCL domain containing 1 [Source:HGNC Symbol;Acc:HGNC:21479]	79.9573	0.509079	0.159016	3.20142	0.0013675	0.335208
RN7SL832P	ENSG00000243819	RNA, 7SL, cytoplasmic 832, pseudogene [Source:HGNC Symbol;Acc:HGNC:46848]	7.70607	0.508835	0.458862	1.10891	0.26747	0.842986
ZNF888	ENSG00000213793	zinc finger protein 888 [Source:HGNC Symbol;Acc:HGNC:38695]	8.24445	0.508449	0.427427	1.18956	0.234221	0.827045
MSRA	ENSG00000175806	methionine sulfoxide reductase A [Source:HGNC Symbol;Acc:HGNC:7377]	22.2666	0.508431	0.262134	1.93958	0.0524302	0.732156
TRIM39	ENSG00000204599	tripartite motif containing 39 [Source:HGNC Symbol;Acc:HGNC:10065]	18.7187	0.508095	0.309007	1.64428	0.100118	0.777272
IQCK	ENSG00000174628	IQ motif containing K [Source:HGNC Symbol;Acc:HGNC:28556]	18.0435	0.507891	0.318653	1.59387	0.110965	0.777272
GNG2	ENSG00000186469	G protein subunit gamma 2 [Source:HGNC Symbol;Acc:HGNC:4404]	6.55932	0.50773	0.469263	1.08197	0.279264	0.851117
SFMBT2	ENSG00000198879	Scm like with four mbt domains 2 [Source:HGNC Symbol;Acc:HGNC:20256]	7.95109	0.507052	0.422309	1.20066	0.229881	0.827045
FRS3	ENSG00000137218	fibroblast growth factor receptor substrate 3 [Source:HGNC Symbol;Acc:HGNC:16970]	6.20046	0.505137	0.563628	0.896224	0.370133	0.879983
PIGZ	ENSG00000119227	phosphatidylinositol glycan anchor biosynthesis class Z [Source:HGNC Symbol;Acc:HGNC:30596]	8.41574	0.504716	0.415682	1.21419	0.224676	0.827045
RAB11FIP5	ENSG00000135631	RAB11 family interacting protein 5 [Source:HGNC Symbol;Acc:HGNC:24845]	74.3154	0.504286	0.239208	2.10815	0.0350184	0.7186
TFE3	ENSG00000068323	transcription factor binding to IGHM enhancer 3 [Source:HGNC Symbol;Acc:HGNC:11752]	104.471	0.503537	0.221413	2.2742	0.0229539	0.696424
RDH5	ENSG00000135437	retinol dehydrogenase 5 [Source:HGNC Symbol;Acc:HGNC:9940]	7.80832	0.503072	0.601192	0.836791	0.40271	0.890217
SNCA	ENSG00000145335	synuclein alpha [Source:HGNC Symbol;Acc:HGNC:11138]	12.3698	0.502019	0.322388	1.55719	0.119426	0.777272
LPXN	ENSG00000110031	leupaxin [Source:HGNC Symbol;Acc:HGNC:14061]	7.33982	0.501987	0.489705	1.02508	0.305324	0.859301
APBB3	ENSG00000113108	amyloid beta precursor protein binding family B member 3 [Source:HGNC Symbol;Acc:HGNC:20708]	33.7034	0.501866	0.267536	1.87588	0.0606721	0.743632
AL158206.1	ENSG00000260912	novel transcript, overlapping ACER2	6.08543	0.501865	0.555711	0.903105	0.36647	0.879983
WDR74	ENSG00000133316	WD repeat domain 74 [Source:HGNC Symbol;Acc:HGNC:25529]	211.673	0.501227	0.297333	1.68575	0.0918446	0.776183
TTLL7	ENSG00000137941	tubulin tyrosine ligase like 7 [Source:HGNC Symbol;Acc:HGNC:26242]	28.891	0.501212	0.221394	2.26389	0.023581	0.697433
AC007038.2	ENSG00000272807	novel transcript, antisense to KANSL1L	6.40442	0.500989	0.499406	1.00317	0.315779	0.863138
CCDC30	ENSG00000186409	coiled-coil domain containing 30 [Source:HGNC Symbol;Acc:HGNC:26103]	8.84071	0.500559	0.413854	1.20951	0.226469	0.827045
IFRD1	ENSG00000006652	interferon related developmental regulator 1 [Source:HGNC Symbol;Acc:HGNC:5456]	127.337	0.500359	0.155097	3.22611	0.00125484	0.335208
ROR2	ENSG00000169071	receptor tyrosine kinase like orphan receptor 2 [Source:HGNC Symbol;Acc:HGNC:10257]	30.5587	0.498667	0.239686	2.0805	0.0374798	0.721837
FBXO10	ENSG00000147912	F-box protein 10 [Source:HGNC Symbol;Acc:HGNC:13589]	7.10968	0.498558	0.471544	1.05729	0.29038	0.857818
MPZL2	ENSG00000149573	myelin protein zero like 2 [Source:HGNC Symbol;Acc:HGNC:3496]	11.4748	0.498523	0.335461	1.48609	0.137257	0.787922
AC022400.7	ENSG00000279088	TEC	47.5445	0.497868	0.199311	2.49795	0.0124914	0.654664
AK3	ENSG00000147853	adenylate kinase 3 [Source:HGNC Symbol;Acc:HGNC:17376]	264.698	0.49721	0.170073	2.92351	0.00346108	0.473675
C9orf3	ENSG00000148120	aminopeptidase O (putative) [Source:HGNC Symbol;Acc:HGNC:1361]	155.82	0.496092	0.169723	2.92295	0.00346731	0.473675
FAM174A	ENSG00000174132	family with sequence similarity 174 member A [Source:HGNC Symbol;Acc:HGNC:24943]	20.4835	0.495844	0.286452	1.73099	0.0834542	0.76805
CXCL2	ENSG00000081041	C-X-C motif chemokine ligand 2 [Source:HGNC Symbol;Acc:HGNC:4603]	8.10633	0.495462	0.693161	0.714787	0.474741	0.914737
APH1B	ENSG00000138613	aph-1 homolog B, gamma-secretase subunit [Source:HGNC Symbol;Acc:HGNC:24080]	41.9804	0.4946	0.216971	2.27956	0.0226337	0.694013
ISG20	ENSG00000172183	interferon stimulated exonuclease gene 20 [Source:HGNC Symbol;Acc:HGNC:6130]	52.635	0.494221	0.271784	1.81844	0.0689975	0.752646
GRAMD4	ENSG00000075240	GRAM domain containing 4 [Source:HGNC Symbol;Acc:HGNC:29113]	25.6804	0.494164	0.317522	1.55631	0.119633	0.777272
ZNF490	ENSG00000188033	zinc finger protein 490 [Source:HGNC Symbol;Acc:HGNC:23705]	12.3919	0.49411	0.329315	1.50042	0.133506	0.78606
MST1	ENSG00000173531	macrophage stimulating 1 [Source:HGNC Symbol;Acc:HGNC:7380]	16.5652	0.49406	0.318587	1.55079	0.120953	0.777272
EEF1D	ENSG00000104529	eukaryotic translation elongation factor 1 delta [Source:HGNC Symbol;Acc:HGNC:3211]	1988.37	0.492172	0.309104	1.59225	0.111328	0.777272
ZNF546	ENSG00000187187	zinc finger protein 546 [Source:HGNC Symbol;Acc:HGNC:28671]	8.37046	0.491598	0.447938	1.09747	0.272436	0.847355
TSPAN33	ENSG00000158457	tetraspanin 33 [Source:HGNC Symbol;Acc:HGNC:28743]	9.54164	0.490158	0.412573	1.18805	0.234814	0.82706
TMEM38A	ENSG00000072954	transmembrane protein 38A [Source:HGNC Symbol;Acc:HGNC:28462]	26.8695	0.489423	0.248325	1.97089	0.0487361	0.727946
ZSCAN26	ENSG00000197062	zinc finger and SCAN domain containing 26 [Source:HGNC Symbol;Acc:HGNC:12978]	18.8778	0.488836	0.286624	1.7055	0.0881021	0.776183
SFR1	ENSG00000156384	SWI5 dependent homologous recombination repair protein 1 [Source:HGNC Symbol;Acc:HGNC:29574]	52.5701	0.488779	0.200208	2.44136	0.014632	0.666811
PARS2	ENSG00000162396	prolyl-tRNA synthetase 2, mitochondrial [Source:HGNC Symbol;Acc:HGNC:30563]	8.98244	0.488032	0.43316	1.12668	0.259878	0.838468
WDSUB1	ENSG00000196151	WD repeat, sterile alpha motif and U-box domain containing 1 [Source:HGNC Symbol;Acc:HGNC:26697]	22.7331	0.48695	0.289159	1.68402	0.0921777	0.776183
NCK1-AS1	ENSG00000239213	NCK1 divergent transcript [Source:HGNC Symbol;Acc:HGNC:49645]	18.0019	0.486634	0.275188	1.76837	0.0769992	0.760176
SDHAF3	ENSG00000196636	succinate dehydrogenase complex assembly factor 3 [Source:HGNC Symbol;Acc:HGNC:21752]	29.3155	0.486292	0.221719	2.19328	0.0282871	0.706393
SYBU	ENSG00000147642	syntabulin [Source:HGNC Symbol;Acc:HGNC:26011]	13.4219	0.486015	0.316033	1.53786	0.124083	0.78335
FER1L4	ENSG00000088340	fer-1 like family member 4 (pseudogene) [Source:HGNC Symbol;Acc:HGNC:15801]	10.6024	0.485832	0.400547	1.21292	0.22516	0.827045
AC067852.2	ENSG00000266962	HSD17B1 antisense RNA 1 [Source:HGNC Symbol;Acc:HGNC:55314]	26.722	0.485768	0.24586	1.97579	0.0481787	0.727946
PSMB9	ENSG00000240065	proteasome 20S subunit beta 9 [Source:HGNC Symbol;Acc:HGNC:9546]	427.652	0.485671	0.232222	2.09141	0.0364914	0.721837
LRRC61	ENSG00000127399	leucine rich repeat containing 61 [Source:HGNC Symbol;Acc:HGNC:21704]	16.2112	0.485559	0.355843	1.36453	0.1724	0.804384
FNBP1P1	ENSG00000257800	formin binding protein 1 pseudogene 1 [Source:HGNC Symbol;Acc:HGNC:44528]	6.56016	0.485324	0.513969	0.944266	0.345034	0.875367
WFDC21P	ENSG00000261040	WAP four-disulfide core domain 21, pseudogene [Source:HGNC Symbol;Acc:HGNC:50357]	93.0619	0.484862	0.18599	2.60693	0.00913587	0.651974
WDR45	ENSG00000196998	WD repeat domain 45 [Source:HGNC Symbol;Acc:HGNC:28912]	75.8578	0.484025	0.270239	1.7911	0.0732774	0.752646
MIR193BHG	ENSG00000262454	MIR193b-365a host gene [Source:HGNC Symbol;Acc:HGNC:51945]	7.56153	0.483733	0.526891	0.918089	0.358572	0.878614
AL023803.1	ENSG00000261431	DHX35 divergent transcript [Source:HGNC Symbol;Acc:HGNC:55365]	7.24175	0.48347	0.529854	0.912458	0.361528	0.878614
PEX5	ENSG00000139197	peroxisomal biogenesis factor 5 [Source:HGNC Symbol;Acc:HGNC:9719]	20.6194	0.483424	0.267249	1.80889	0.070468	0.752646
	ENSG00000288044	novel transcript, antisense to RABGGTAand DHRS1	20.6635	0.482957	0.367082	1.31567	0.188286	0.809925
DUSP22	ENSG00000112679	dual specificity phosphatase 22 [Source:HGNC Symbol;Acc:HGNC:16077]	37.5606	0.482679	0.194602	2.48034	0.0131255	0.654664
KMT2E-AS1	ENSG00000239569	KMT2E antisense RNA 1 [Source:HGNC Symbol;Acc:HGNC:40845]	6.09071	0.48235	0.448819	1.07471	0.282505	0.851727
TMEM144	ENSG00000164124	transmembrane protein 144 [Source:HGNC Symbol;Acc:HGNC:25633]	8.60837	0.482179	0.411566	1.17157	0.241369	0.829931
LINC01468	ENSG00000231131	lncRNA activating regulator of DKK1 [Source:HGNC Symbol;Acc:HGNC:50913]	12.0493	0.481772	0.349973	1.37659	0.168638	0.801512
KRBA1	ENSG00000133619	KRAB-A domain containing 1 [Source:HGNC Symbol;Acc:HGNC:22228]	22.6915	0.481673	0.278032	1.73244	0.0831961	0.76805
TMEM65	ENSG00000164983	transmembrane protein 65 [Source:HGNC Symbol;Acc:HGNC:25203]	30.8568	0.481593	0.266925	1.80423	0.0711959	0.752646
ZNF79	ENSG00000196152	zinc finger protein 79 [Source:HGNC Symbol;Acc:HGNC:13153]	8.26024	0.480769	0.449137	1.07043	0.284427	0.852663
SLC12A7	ENSG00000113504	solute carrier family 12 member 7 [Source:HGNC Symbol;Acc:HGNC:10915]	78.4556	0.480208	0.172399	2.78545	0.00534538	0.537392
PLTP	ENSG00000100979	phospholipid transfer protein [Source:HGNC Symbol;Acc:HGNC:9093]	44.8869	0.479648	0.285314	1.68112	0.0927388	0.776183
H6PD	ENSG00000049239	hexose-6-phosphate dehydrogenase/glucose 1-dehydrogenase [Source:HGNC Symbol;Acc:HGNC:4795]	49.1761	0.479356	0.202484	2.36738	0.0179145	0.676264
TMEM80	ENSG00000177042	transmembrane protein 80 [Source:HGNC Symbol;Acc:HGNC:27453]	81.1265	0.478582	0.256486	1.86591	0.0620535	0.744059
HSD11B1L	ENSG00000167733	hydroxysteroid 11-beta dehydrogenase 1 like [Source:HGNC Symbol;Acc:HGNC:30419]	20.2833	0.477783	0.272884	1.75086	0.0799693	0.764786
HES1	ENSG00000114315	hes family bHLH transcription factor 1 [Source:HGNC Symbol;Acc:HGNC:5192]	127.09	0.476668	0.149215	3.1945	0.00140074	0.335208
MISP	ENSG00000099812	mitotic spindle positioning [Source:HGNC Symbol;Acc:HGNC:27000]	99.0801	0.476298	0.340347	1.39945	0.161679	0.795851
TXNL4B	ENSG00000140830	thioredoxin like 4B [Source:HGNC Symbol;Acc:HGNC:26041]	77.963	0.476062	0.236514	2.01283	0.0441327	0.727946
FBXO44	ENSG00000132879	F-box protein 44 [Source:HGNC Symbol;Acc:HGNC:24847]	67.4452	0.475944	0.299995	1.58651	0.112625	0.777272
SLC4A11	ENSG00000088836	solute carrier family 4 member 11 [Source:HGNC Symbol;Acc:HGNC:16438]	47.9699	0.475829	0.253489	1.87712	0.060502	0.743632
BOLA1	ENSG00000178096	bolA family member 1 [Source:HGNC Symbol;Acc:HGNC:24263]	25.5271	0.475482	0.246808	1.92652	0.0540392	0.732156
KLHL3	ENSG00000146021	kelch like family member 3 [Source:HGNC Symbol;Acc:HGNC:6354]	8.71818	0.475291	0.481319	0.987476	0.323409	0.864353
SLC3A2	ENSG00000168003	solute carrier family 3 member 2 [Source:HGNC Symbol;Acc:HGNC:11026]	1182.74	0.475284	0.128561	3.69694	0.000218212	0.0995632
FTH1P1	ENSG00000232273	ferritin heavy chain 1 pseudogene 1 [Source:HGNC Symbol;Acc:HGNC:3979]	7.20036	0.474939	0.646356	0.734793	0.462465	0.910222
NFIL3	ENSG00000165030	nuclear factor, interleukin 3 regulated [Source:HGNC Symbol;Acc:HGNC:7787]	63.8605	0.474127	0.168426	2.81505	0.00487702	0.516572
CPNE8	ENSG00000139117	copine 8 [Source:HGNC Symbol;Acc:HGNC:23498]	28.0678	0.473795	0.241504	1.96185	0.0497803	0.732156
CDA	ENSG00000158825	cytidine deaminase [Source:HGNC Symbol;Acc:HGNC:1712]	10.3573	0.473225	0.358974	1.31827	0.187413	0.807884
RPSAP58	ENSG00000225178	#N/A	8.12217	0.473036	0.441993	1.07023	0.284514	0.852663
SNORD13	ENSG00000239039	small nucleolar RNA, C/D box 13 [Source:HGNC Symbol;Acc:HGNC:32711]	65.6523	0.472887	0.259377	1.82316	0.0682786	0.74999
RECQL5	ENSG00000108469	RecQ like helicase 5 [Source:HGNC Symbol;Acc:HGNC:9950]	75.7101	0.472327	0.188584	2.5046	0.0122591	0.654664
PCSK6	ENSG00000140479	proprotein convertase subtilisin/kexin type 6 [Source:HGNC Symbol;Acc:HGNC:8569]	7.2279	0.471764	0.480368	0.982089	0.326056	0.864397
ZFP69B	ENSG00000187801	ZFP69 zinc finger protein B [Source:HGNC Symbol;Acc:HGNC:28053]	10.3748	0.470211	0.488924	0.961725	0.336188	0.869645
AL035458.1	ENSG00000236456	density-regulated protein (DENR) pseudogene	11.6464	0.469259	0.394571	1.18929	0.234326	0.827045
CDKN1B	ENSG00000111276	cyclin dependent kinase inhibitor 1B [Source:HGNC Symbol;Acc:HGNC:1785]	141.031	0.468505	0.176943	2.64777	0.00810242	0.628229
FAM83A	ENSG00000147689	family with sequence similarity 83 member A [Source:HGNC Symbol;Acc:HGNC:28210]	143.119	0.468089	0.107266	4.36381	1.28e-05	0.0108308
NRG1	ENSG00000157168	neuregulin 1 [Source:HGNC Symbol;Acc:HGNC:7997]	9.33289	0.466734	0.53837	0.866939	0.385975	0.886158
GPRASP2	ENSG00000158301	G protein-coupled receptor associated sorting protein 2 [Source:HGNC Symbol;Acc:HGNC:25169]	7.64014	0.466621	0.510439	0.914155	0.360635	0.878614
FUK	ENSG00000157353	fucose kinase [Source:HGNC Symbol;Acc:HGNC:29500]	28.0453	0.465966	0.236499	1.97027	0.0488076	0.727946
TSC22D3	ENSG00000157514	TSC22 domain family member 3 [Source:HGNC Symbol;Acc:HGNC:3051]	244.921	0.465754	0.175881	2.64811	0.00809421	0.628229
GADD45B	ENSG00000099860	growth arrest and DNA damage inducible beta [Source:HGNC Symbol;Acc:HGNC:4096]	357.137	0.465218	0.147913	3.1452	0.00165972	0.357143
KATNA1	ENSG00000186625	katanin catalytic subunit A1 [Source:HGNC Symbol;Acc:HGNC:6216]	61.6913	0.464726	0.195691	2.37479	0.0175588	0.674112
AL590617.2	ENSG00000225177	novel transcript	9.18181	0.464454	0.472732	0.982489	0.325859	0.864397
TAPBPL	ENSG00000139192	TAP binding protein like [Source:HGNC Symbol;Acc:HGNC:30683]	27.4156	0.464078	0.239566	1.93716	0.0527254	0.732156
HLA-F	ENSG00000204642	major histocompatibility complex, class I, F [Source:HGNC Symbol;Acc:HGNC:4963]	36.5511	0.463283	0.29549	1.56785	0.116917	0.777272
FAM212B	ENSG00000197852	inka box actin regulator 2 [Source:HGNC Symbol;Acc:HGNC:28045]	23.6797	0.463106	0.293261	1.57916	0.114299	0.777272
P2RX4	ENSG00000135124	purinergic receptor P2X 4 [Source:HGNC Symbol;Acc:HGNC:8535]	18.3534	0.462745	0.326293	1.41819	0.156136	0.792417
AC005736.1	ENSG00000262185	long intergenic non-protein coding RNA 2861 [Source:HGNC Symbol;Acc:HGNC:54406]	16.5949	0.462532	0.269018	1.71933	0.0855534	0.772581
RF00017	ENSG00000274514	Metazoan signal recognition particle RNA [Source:RFAM;Acc:RF00017]	6.32876	0.46239	0.498865	0.926884	0.353987	0.876689
NAT1	ENSG00000171428	N-acetyltransferase 1 [Source:HGNC Symbol;Acc:HGNC:7645]	10.7778	0.462331	0.38712	1.19428	0.232367	0.827045
TIRAP	ENSG00000150455	TIR domain containing adaptor protein [Source:HGNC Symbol;Acc:HGNC:17192]	8.11512	0.462289	0.425699	1.08595	0.277499	0.850145
EDNRA	ENSG00000151617	endothelin receptor type A [Source:HGNC Symbol;Acc:HGNC:3179]	10.229	0.462277	0.42638	1.08419	0.27828	0.850395
FAM117A	ENSG00000121104	family with sequence similarity 117 member A [Source:HGNC Symbol;Acc:HGNC:24179]	28.9071	0.462162	0.222893	2.07347	0.0381288	0.72186
AL121832.2	ENSG00000273619	novel transcript, antisense to RPS21	7.50919	0.462035	0.469883	0.983299	0.325461	0.864397
EXO5	ENSG00000164002	exonuclease 5 [Source:HGNC Symbol;Acc:HGNC:26115]	29.8438	0.461182	0.245669	1.87725	0.060484	0.743632
AC093227.1	ENSG00000267152	novel transcript	7.06426	0.460378	0.522328	0.881398	0.378103	0.883031
BLOC1S4	ENSG00000186222	biogenesis of lysosomal organelles complex 1 subunit 4 [Source:HGNC Symbol;Acc:HGNC:24206]	35.2414	0.460293	0.222681	2.06705	0.0387297	0.724685
GAS1RR	ENSG00000226237	GAS1 adjacent regulatory RNA [Source:HGNC Symbol;Acc:HGNC:52261]	15.1773	0.460061	0.295624	1.55623	0.119652	0.777272
GPT2	ENSG00000166123	glutamic--pyruvic transaminase 2 [Source:HGNC Symbol;Acc:HGNC:18062]	153.33	0.46	0.193567	2.37644	0.0174806	0.674112
ADAMTS2	ENSG00000087116	ADAM metallopeptidase with thrombospondin type 1 motif 2 [Source:HGNC Symbol;Acc:HGNC:218]	6.71975	0.458941	0.4599	0.997916	0.31832	0.863408
ALDH1A3	ENSG00000184254	aldehyde dehydrogenase 1 family member A3 [Source:HGNC Symbol;Acc:HGNC:409]	120.658	0.458817	0.195581	2.34592	0.01898	0.686798
ASB13	ENSG00000196372	ankyrin repeat and SOCS box containing 13 [Source:HGNC Symbol;Acc:HGNC:19765]	40.1506	0.457862	0.206255	2.21988	0.0264268	0.706393
STEAP3	ENSG00000115107	STEAP3 metalloreductase [Source:HGNC Symbol;Acc:HGNC:24592]	28.3984	0.457518	0.331878	1.37858	0.168026	0.801413
WDR83	ENSG00000123154	WD repeat domain 83 [Source:HGNC Symbol;Acc:HGNC:32672]	35.2518	0.457263	0.254086	1.79964	0.0719177	0.752646
CDIP1	ENSG00000089486	cell death inducing p53 target 1 [Source:HGNC Symbol;Acc:HGNC:13234]	45.3681	0.457164	0.233353	1.95911	0.0500997	0.732156
LINC00339	ENSG00000218510	long intergenic non-protein coding RNA 339 [Source:HGNC Symbol;Acc:HGNC:25011]	19.6503	0.456871	0.285551	1.59996	0.109607	0.777272
ZNF767P	ENSG00000133624	zinc finger family member 767, pseudogene [Source:HGNC Symbol;Acc:HGNC:21884]	18.9658	0.456186	0.289673	1.57483	0.115296	0.777272
NQO1	ENSG00000181019	NAD(P)H quinone dehydrogenase 1 [Source:HGNC Symbol;Acc:HGNC:2874]	1293.94	0.456084	0.154211	2.95754	0.00310108	0.468335
RRN3P3	ENSG00000257122	RRN3 pseudogene 3 [Source:HGNC Symbol;Acc:HGNC:37620]	22.6754	0.455495	0.328247	1.38766	0.165241	0.800098
PLAG1	ENSG00000181690	PLAG1 zinc finger [Source:HGNC Symbol;Acc:HGNC:9045]	32.2909	0.455324	0.20177	2.25665	0.0240301	0.698698
DENND3	ENSG00000105339	DENN domain containing 3 [Source:HGNC Symbol;Acc:HGNC:29134]	36.2778	0.455146	0.194891	2.33539	0.0195231	0.68764
GLYCTK	ENSG00000168237	glycerate kinase [Source:HGNC Symbol;Acc:HGNC:24247]	33.2944	0.455144	0.268377	1.69591	0.0899031	0.776183
ZNF205	ENSG00000122386	zinc finger protein 205 [Source:HGNC Symbol;Acc:HGNC:12996]	10.6129	0.454961	0.447956	1.01564	0.309802	0.861167
ABCB7	ENSG00000131269	ATP binding cassette subfamily B member 7 [Source:HGNC Symbol;Acc:HGNC:48]	82.7924	0.454816	0.150113	3.02982	0.00244702	0.4147
CRYZ	ENSG00000116791	crystallin zeta [Source:HGNC Symbol;Acc:HGNC:2419]	21.2315	0.454354	0.325291	1.39676	0.162485	0.796838
TMEM106A	ENSG00000184988	transmembrane protein 106A [Source:HGNC Symbol;Acc:HGNC:28288]	11.343	0.453486	0.404416	1.12133	0.262145	0.840519
NBPF11	ENSG00000263956	NBPF member 11 [Source:HGNC Symbol;Acc:HGNC:31993]	15.3825	0.453216	0.336946	1.34507	0.178602	0.805812
ACVR1	ENSG00000115170	activin A receptor type 1 [Source:HGNC Symbol;Acc:HGNC:171]	26.0302	0.452869	0.302305	1.49805	0.134119	0.78606
SNTB1	ENSG00000172164	syntrophin beta 1 [Source:HGNC Symbol;Acc:HGNC:11168]	16.304	0.452465	0.296013	1.52853	0.12638	0.78335
G6PD	ENSG00000160211	glucose-6-phosphate dehydrogenase [Source:HGNC Symbol;Acc:HGNC:4057]	1522.42	0.452334	0.256075	1.76641	0.0773265	0.760176
GHRLOS	ENSG00000240288	ghrelin opposite strand/antisense RNA [Source:HGNC Symbol;Acc:HGNC:33885]	7.44149	0.452018	0.44765	1.00976	0.312611	0.86173
HDHD2	ENSG00000167220	haloacid dehalogenase like hydrolase domain containing 2 [Source:HGNC Symbol;Acc:HGNC:25364]	80.6877	0.451476	0.195224	2.3126	0.0207447	0.690404
FTLP3	ENSG00000226608	ferritin light chain pseudogene 3 [Source:HGNC Symbol;Acc:HGNC:4000]	27.3342	0.451217	0.369272	1.22191	0.221741	0.827045
PTPN6	ENSG00000111679	protein tyrosine phosphatase non-receptor type 6 [Source:HGNC Symbol;Acc:HGNC:9658]	48.7318	0.450756	0.246586	1.82799	0.0675517	0.74788
AC015712.6	ENSG00000272808	gastric cancer associated WDR5 and KAT2A binding lncRNA [Source:HGNC Symbol;Acc:HGNC:53740]	40.0231	0.450741	0.262311	1.71835	0.0857333	0.772581
THUMPD2	ENSG00000138050	THUMP domain containing 2 [Source:HGNC Symbol;Acc:HGNC:14890]	62.9179	0.450341	0.211058	2.13373	0.032865	0.712028
E2F4	ENSG00000205250	E2F transcription factor 4 [Source:HGNC Symbol;Acc:HGNC:3118]	181.239	0.450277	0.237507	1.89585	0.0579805	0.741145
KCNK5	ENSG00000164626	potassium two pore domain channel subfamily K member 5 [Source:HGNC Symbol;Acc:HGNC:6280]	6.56744	0.449933	0.443473	1.01457	0.310312	0.861167
GPX2	ENSG00000176153	glutathione peroxidase 2 [Source:HGNC Symbol;Acc:HGNC:4554]	6.8387	0.44979	0.518994	0.866657	0.38613	0.886158
AL928654.4	ENSG00000279495	novel transcript	11.3764	0.449411	0.357897	1.2557	0.209225	0.822616
TTLL4	ENSG00000135912	tubulin tyrosine ligase like 4 [Source:HGNC Symbol;Acc:HGNC:28976]	32.0532	0.449366	0.230071	1.95316	0.0508007	0.732156
FBXO3	ENSG00000110429	F-box protein 3 [Source:HGNC Symbol;Acc:HGNC:13582]	45.8994	0.449259	0.191349	2.34785	0.0188822	0.686798
PTPMT1	ENSG00000110536	protein tyrosine phosphatase mitochondrial 1 [Source:HGNC Symbol;Acc:HGNC:26965]	68.6785	0.449237	0.14988	2.99732	0.00272367	0.455083
FAM83F	ENSG00000133477	family with sequence similarity 83 member F [Source:HGNC Symbol;Acc:HGNC:25148]	11.6431	0.449232	0.371148	1.21038	0.226132	0.827045
RBP7	ENSG00000162444	retinol binding protein 7 [Source:HGNC Symbol;Acc:HGNC:30316]	6.48696	0.448763	0.512537	0.875572	0.381263	0.884069
WDPCP	ENSG00000143951	WD repeat containing planar cell polarity effector [Source:HGNC Symbol;Acc:HGNC:28027]	22.8396	0.448613	0.277596	1.61607	0.10608	0.777272
LINC02289	ENSG00000258819	long intergenic non-protein coding RNA 2289 [Source:HGNC Symbol;Acc:HGNC:53205]	6.27433	0.448468	0.491492	0.912463	0.361525	0.878614
MCOLN3	ENSG00000055732	mucolipin TRP cation channel 3 [Source:HGNC Symbol;Acc:HGNC:13358]	82.9911	0.448299	0.2067	2.16883	0.0300953	0.708374
ABHD5	ENSG00000011198	abhydrolase domain containing 5, lysophosphatidic acid acyltransferase [Source:HGNC Symbol;Acc:HGNC:21396]	92.6274	0.447908	0.178219	2.51325	0.0119623	0.654664
SESN2	ENSG00000130766	sestrin 2 [Source:HGNC Symbol;Acc:HGNC:20746]	130.289	0.447343	0.257031	1.74042	0.0817852	0.766181
ZNRD1ASP	ENSG00000204623	zinc ribbon domain containing 1 antisense, pseudogene [Source:HGNC Symbol;Acc:HGNC:13924]	18.2821	0.446831	0.291873	1.53091	0.125791	0.78335
CD274	ENSG00000120217	CD274 molecule [Source:HGNC Symbol;Acc:HGNC:17635]	8.39532	0.446262	0.512682	0.870445	0.384058	0.885534
DHX35	ENSG00000101452	DEAH-box helicase 35 [Source:HGNC Symbol;Acc:HGNC:15861]	48.9605	0.446002	0.253026	1.76268	0.0779551	0.760864
AP001816.1	ENSG00000254531	uncharacterized LOC90024 [Source:NCBI gene (formerly Entrezgene);Acc:90024]	9.34986	0.44551	0.42905	1.03836	0.299101	0.858984
TMEM147-AS1	ENSG00000236144	TMEM147 antisense RNA 1 [Source:HGNC Symbol;Acc:HGNC:51273]	11.5237	0.445161	0.373373	1.19227	0.233156	0.827045
ZNF493	ENSG00000196268	zinc finger protein 493 [Source:HGNC Symbol;Acc:HGNC:23708]	14.6551	0.444988	0.30496	1.45917	0.144519	0.788818
DYRK2	ENSG00000127334	dual specificity tyrosine phosphorylation regulated kinase 2 [Source:HGNC Symbol;Acc:HGNC:3093]	43.2905	0.444788	0.179169	2.48251	0.0130461	0.654664
HERPUD2	ENSG00000122557	HERPUD family member 2 [Source:HGNC Symbol;Acc:HGNC:21915]	39.8119	0.444709	0.218539	2.03492	0.041859	0.727946
RRAGB	ENSG00000083750	Ras related GTP binding B [Source:HGNC Symbol;Acc:HGNC:19901]	6.56795	0.443778	0.519624	0.854037	0.393084	0.886158
SMIM14	ENSG00000163683	small integral membrane protein 14 [Source:HGNC Symbol;Acc:HGNC:27321]	89.2005	0.443048	0.152355	2.908	0.00363746	0.481101
ARSD	ENSG00000006756	arylsulfatase D [Source:HGNC Symbol;Acc:HGNC:717]	18.4098	0.441956	0.292581	1.51054	0.130905	0.78606
LAMB2	ENSG00000172037	laminin subunit beta 2 [Source:HGNC Symbol;Acc:HGNC:6487]	236.682	0.441586	0.294275	1.50059	0.133461	0.78606
DMC1	ENSG00000100206	DNA meiotic recombinase 1 [Source:HGNC Symbol;Acc:HGNC:2927]	11.0541	0.441515	0.400785	1.10162	0.270625	0.845438
INPP1	ENSG00000151689	inositol polyphosphate-1-phosphatase [Source:HGNC Symbol;Acc:HGNC:6071]	72.0241	0.441253	0.226839	1.94523	0.0517479	0.732156
ENPP1	ENSG00000197594	ectonucleotide pyrophosphatase/phosphodiesterase 1 [Source:HGNC Symbol;Acc:HGNC:3356]	6.18786	0.441172	0.434602	1.01512	0.31005	0.861167
HDHD3	ENSG00000119431	haloacid dehalogenase like hydrolase domain containing 3 [Source:HGNC Symbol;Acc:HGNC:28171]	56.8297	0.441108	0.299836	1.47116	0.141247	0.78846
PEG10	ENSG00000242265	paternally expressed 10 [Source:HGNC Symbol;Acc:HGNC:14005]	1430.46	0.440987	0.120087	3.67223	0.000240448	0.105646
NFE2	ENSG00000123405	nuclear factor, erythroid 2 [Source:HGNC Symbol;Acc:HGNC:7780]	8.31803	0.440865	0.503249	0.876037	0.38101	0.883833
BTN3A1	ENSG00000026950	butyrophilin subfamily 3 member A1 [Source:HGNC Symbol;Acc:HGNC:1138]	23.314	0.440451	0.235109	1.87338	0.0610152	0.743632
ZNF606	ENSG00000166704	zinc finger protein 606 [Source:HGNC Symbol;Acc:HGNC:25879]	13.1387	0.440435	0.391926	1.12377	0.26111	0.839839
CCDC71L	ENSG00000253276	coiled-coil domain containing 71 like [Source:HGNC Symbol;Acc:HGNC:26685]	21.1882	0.440401	0.31287	1.40762	0.159244	0.792417
NPHP1	ENSG00000144061	nephrocystin 1 [Source:HGNC Symbol;Acc:HGNC:7905]	23.4828	0.440362	0.279615	1.57489	0.115283	0.777272
AC025048.4	ENSG00000267416	HEATR6 divergent transcript [Source:HGNC Symbol;Acc:HGNC:52929]	6.81035	0.440299	0.468989	0.938825	0.347821	0.875379
ULK3	ENSG00000140474	unc-51 like kinase 3 [Source:HGNC Symbol;Acc:HGNC:19703]	68.2193	0.440096	0.196664	2.23781	0.0252335	0.704744
AC021054.1	ENSG00000177406	NINJ2 antisense RNA 1 [Source:HGNC Symbol;Acc:HGNC:40405]	6.38098	0.439898	0.585857	0.750863	0.452735	0.908238
CD302	ENSG00000241399	CD302 molecule [Source:HGNC Symbol;Acc:HGNC:30843]	12.3629	0.439875	0.40521	1.08555	0.277679	0.85024
AEBP1	ENSG00000106624	AE binding protein 1 [Source:HGNC Symbol;Acc:HGNC:303]	25.9375	0.439728	0.319635	1.37572	0.168909	0.801512
ZNF595	ENSG00000272602	zinc finger protein 595 [Source:HGNC Symbol;Acc:HGNC:27196]	16.2265	0.439321	0.300722	1.46089	0.144046	0.788818
ST3GAL6	ENSG00000064225	ST3 beta-galactoside alpha-2,3-sialyltransferase 6 [Source:HGNC Symbol;Acc:HGNC:18080]	19.1064	0.438357	0.277455	1.57992	0.114124	0.777272
MAP3K13	ENSG00000073803	mitogen-activated protein kinase kinase kinase 13 [Source:HGNC Symbol;Acc:HGNC:6852]	190.977	0.438297	0.24715	1.77341	0.0761611	0.759025
WIPF1	ENSG00000115935	WAS/WASL interacting protein family member 1 [Source:HGNC Symbol;Acc:HGNC:12736]	46.7254	0.438258	0.197598	2.21793	0.0265599	0.706393
COPZ2	ENSG00000005243	COPI coat complex subunit zeta 2 [Source:HGNC Symbol;Acc:HGNC:19356]	74.4581	0.438166	0.200941	2.18057	0.0292153	0.706393
C15orf65	ENSG00000261652	chromosome 15 open reading frame 65 [Source:HGNC Symbol;Acc:HGNC:44654]	6.18718	0.437098	0.473654	0.922821	0.3561	0.878306
DDX41	ENSG00000183258	DEAD-box helicase 41 [Source:HGNC Symbol;Acc:HGNC:18674]	321.588	0.436279	0.25783	1.69212	0.0906238	0.776183
ZNF528-AS1	ENSG00000269834	ZNF528 antisense RNA 1 [Source:HGNC Symbol;Acc:HGNC:51305]	11.9924	0.435603	0.431992	1.00836	0.313282	0.861971
KLF10	ENSG00000155090	Kruppel like factor 10 [Source:HGNC Symbol;Acc:HGNC:11810]	98.7115	0.435086	0.213073	2.04196	0.0411554	0.727946
TP53	ENSG00000141510	tumor protein p53 [Source:HGNC Symbol;Acc:HGNC:11998]	762.855	0.434587	0.237006	1.83365	0.0667055	0.746273
KLHL20	ENSG00000076321	kelch like family member 20 [Source:HGNC Symbol;Acc:HGNC:25056]	59.7943	0.434579	0.202927	2.14155	0.0322298	0.711157
C3orf52	ENSG00000114529	chromosome 3 open reading frame 52 [Source:HGNC Symbol;Acc:HGNC:26255]	12.9386	0.434397	0.344655	1.26038	0.207532	0.822271
ZNF713	ENSG00000178665	zinc finger protein 713 [Source:HGNC Symbol;Acc:HGNC:22043]	6.38144	0.433956	0.482761	0.898906	0.368703	0.879983
RFXAP	ENSG00000133111	regulatory factor X associated protein [Source:HGNC Symbol;Acc:HGNC:9988]	15.6261	0.43386	0.345576	1.25547	0.209308	0.822616
ZNF772	ENSG00000197128	zinc finger protein 772 [Source:HGNC Symbol;Acc:HGNC:33106]	35.1205	0.433811	0.266598	1.62721	0.103692	0.777272
	ENSG00000288398	novel transcript	7.88046	0.433692	0.53932	0.804145	0.421313	0.894826
OSGEPL1	ENSG00000128694	O-sialoglycoprotein endopeptidase like 1 [Source:HGNC Symbol;Acc:HGNC:23075]	28.8272	0.433418	0.226823	1.91082	0.0560275	0.734402
RPL22	ENSG00000116251	ribosomal protein L22 [Source:HGNC Symbol;Acc:HGNC:10315]	605.352	0.433094	0.195174	2.21901	0.0264859	0.706393
SLC39A8	ENSG00000138821	solute carrier family 39 member 8 [Source:HGNC Symbol;Acc:HGNC:20862]	26.9994	0.433066	0.229558	1.88652	0.0592247	0.743474
MROH6	ENSG00000204839	maestro heat like repeat family member 6 [Source:HGNC Symbol;Acc:HGNC:27814]	18.7535	0.433046	0.268488	1.6129	0.106766	0.777272
YPEL5	ENSG00000119801	yippee like 5 [Source:HGNC Symbol;Acc:HGNC:18329]	94.8328	0.432487	0.147012	2.94184	0.00326263	0.472008
TUFT1	ENSG00000143367	tuftelin 1 [Source:HGNC Symbol;Acc:HGNC:12422]	46.415	0.432308	0.232397	1.86021	0.0628558	0.745757
TMEM53	ENSG00000126106	transmembrane protein 53 [Source:HGNC Symbol;Acc:HGNC:26186]	50.2767	0.43208	0.192397	2.24577	0.024719	0.704091
INAFM2	ENSG00000259330	InaF motif containing 2 [Source:HGNC Symbol;Acc:HGNC:35165]	35.6859	0.432074	0.23292	1.85503	0.0635916	0.745757
SLC6A9	ENSG00000196517	solute carrier family 6 member 9 [Source:HGNC Symbol;Acc:HGNC:11056]	37.398	0.431895	0.28932	1.49279	0.135492	0.78606
FARS2	ENSG00000145982	phenylalanyl-tRNA synthetase 2, mitochondrial [Source:HGNC Symbol;Acc:HGNC:21062]	47.6914	0.431562	0.205328	2.10182	0.0355692	0.721252
ZNF337-AS1	ENSG00000213742	ZNF337 antisense RNA 1 [Source:HGNC Symbol;Acc:HGNC:40759]	7.67773	0.431342	0.45917	0.939394	0.347528	0.875379
DNAJC30	ENSG00000176410	DnaJ heat shock protein family (Hsp40) member C30 [Source:HGNC Symbol;Acc:HGNC:16410]	51.9794	0.430984	0.211288	2.0398	0.0413706	0.727946
ZNF324B	ENSG00000249471	zinc finger protein 324B [Source:HGNC Symbol;Acc:HGNC:33107]	7.24089	0.430912	0.443443	0.971741	0.331179	0.866947
WARS	ENSG00000140105	tryptophanyl-tRNA synthetase 1 [Source:HGNC Symbol;Acc:HGNC:12729]	338.437	0.430368	0.175089	2.45799	0.0139715	0.666811
BTG1	ENSG00000133639	BTG anti-proliferation factor 1 [Source:HGNC Symbol;Acc:HGNC:1130]	164.6	0.430316	0.147249	2.92237	0.0034738	0.473675
AC009404.1	ENSG00000236255	novel transcript	9.33669	0.429559	0.408806	1.05077	0.293366	0.857818
CRYL1	ENSG00000165475	crystallin lambda 1 [Source:HGNC Symbol;Acc:HGNC:18246]	18.9694	0.429281	0.307045	1.3981	0.162082	0.796182
DYNLT3	ENSG00000165169	dynein light chain Tctex-type 3 [Source:HGNC Symbol;Acc:HGNC:11694]	110.756	0.428808	0.199627	2.14805	0.0317096	0.710001
IRF5	ENSG00000128604	interferon regulatory factor 5 [Source:HGNC Symbol;Acc:HGNC:6120]	6.65426	0.428581	0.576161	0.743858	0.456963	0.909273
LIPT1	ENSG00000144182	lipoyltransferase 1 [Source:HGNC Symbol;Acc:HGNC:29569]	12.1145	0.427973	0.36163	1.18346	0.236629	0.828992
SPX	ENSG00000134548	spexin hormone [Source:HGNC Symbol;Acc:HGNC:28139]	15.0196	0.427766	0.318975	1.34106	0.1799	0.807468
AC092910.3	ENSG00000242622	novel transcript	12.9157	0.427736	0.328495	1.30211	0.19288	0.813703
PIGW	ENSG00000277161	phosphatidylinositol glycan anchor biosynthesis class W [Source:HGNC Symbol;Acc:HGNC:23213]	33.5284	0.42743	0.226788	1.88471	0.059469	0.743632
DNAAF2	ENSG00000165506	dynein axonemal assembly factor 2 [Source:HGNC Symbol;Acc:HGNC:20188]	17.1759	0.426691	0.350682	1.21675	0.223701	0.827045
SMARCD3	ENSG00000082014	SWI/SNF related, matrix associated, actin dependent regulator of chromatin, subfamily d, member 3 [Source:HGNC Symbol;Acc:HGNC:11108]	15.8865	0.426413	0.320346	1.3311	0.183155	0.807884
AC090498.1	ENSG00000279483	ribosomal protein L41 (RPL41) pseudogene	64.6384	0.425698	0.223542	1.90433	0.0568668	0.737818
TCN2	ENSG00000185339	transcobalamin 2 [Source:HGNC Symbol;Acc:HGNC:11653]	39.4009	0.424902	0.250062	1.69919	0.0892843	0.776183
TAPT1	ENSG00000169762	transmembrane anterior posterior transformation 1 [Source:HGNC Symbol;Acc:HGNC:26887]	27.4676	0.424823	0.260957	1.62794	0.103538	0.777272
WFDC2	ENSG00000101443	WAP four-disulfide core domain 2 [Source:HGNC Symbol;Acc:HGNC:15939]	42.5117	0.424493	0.227473	1.86612	0.0620242	0.744059
WASHC3	ENSG00000120860	WASH complex subunit 3 [Source:HGNC Symbol;Acc:HGNC:24256]	139.095	0.424368	0.228883	1.85408	0.0637279	0.745757
CAMKMT	ENSG00000143919	calmodulin-lysine N-methyltransferase [Source:HGNC Symbol;Acc:HGNC:26276]	16.6128	0.423768	0.334427	1.26715	0.205103	0.8203
SYNGR1	ENSG00000100321	synaptogyrin 1 [Source:HGNC Symbol;Acc:HGNC:11498]	23.2519	0.423744	0.236717	1.79009	0.0734396	0.752646
MAP7	ENSG00000135525	microtubule associated protein 7 [Source:HGNC Symbol;Acc:HGNC:6869]	21.6429	0.423427	0.281296	1.50527	0.132254	0.78606
DHRS4	ENSG00000157326	dehydrogenase/reductase 4 [Source:HGNC Symbol;Acc:HGNC:16985]	6.84005	0.423194	0.441458	0.958628	0.337746	0.870261
F2RL1	ENSG00000164251	F2R like trypsin receptor 1 [Source:HGNC Symbol;Acc:HGNC:3538]	18.9752	0.422846	0.320128	1.32087	0.186546	0.807884
AL590762.3	ENSG00000224208	ZCRB1 pseudogene 1 [Source:HGNC Symbol;Acc:HGNC:54987]	12.2814	0.42262	0.392172	1.07764	0.281195	0.851727
C3orf58	ENSG00000181744	divergent protein kinase domain 2A [Source:HGNC Symbol;Acc:HGNC:28490]	22.5237	0.422264	0.2723	1.55073	0.120967	0.777272
AC018521.5	ENSG00000264920	SP2 divergent transcript [Source:HGNC Symbol;Acc:HGNC:55330]	22.7289	0.422052	0.266954	1.58099	0.11388	0.777272
TTC4	ENSG00000243725	tetratricopeptide repeat domain 4 [Source:HGNC Symbol;Acc:HGNC:12394]	47.8988	0.421755	0.250852	1.68129	0.0927064	0.776183
TAS2R20	ENSG00000255837	taste 2 receptor member 20 [Source:HGNC Symbol;Acc:HGNC:19109]	8.74368	0.421477	0.438697	0.960749	0.336679	0.86976
PTPRA	ENSG00000132670	protein tyrosine phosphatase receptor type A [Source:HGNC Symbol;Acc:HGNC:9664]	318.993	0.421302	0.217665	1.93555	0.0529229	0.732156
SDR42E1	ENSG00000184860	short chain dehydrogenase/reductase family 42E, member 1 [Source:HGNC Symbol;Acc:HGNC:29834]	23.6796	0.421282	0.274706	1.53357	0.125134	0.78335
IRF2BPL	ENSG00000119669	interferon regulatory factor 2 binding protein like [Source:HGNC Symbol;Acc:HGNC:14282]	99.7312	0.421278	0.206738	2.03774	0.0415755	0.727946
SLC25A25-AS1	ENSG00000234771	SLC25A25 antisense RNA 1 [Source:HGNC Symbol;Acc:HGNC:27844]	6.85467	0.421127	0.500319	0.841717	0.399946	0.889128
CCDC113	ENSG00000103021	coiled-coil domain containing 113 [Source:HGNC Symbol;Acc:HGNC:25002]	13.2149	0.420889	0.407035	1.03404	0.301119	0.858984
TMEM69	ENSG00000159596	transmembrane protein 69 [Source:HGNC Symbol;Acc:HGNC:28035]	37.5561	0.420802	0.19343	2.17547	0.0295948	0.706393
AMPD3	ENSG00000133805	adenosine monophosphate deaminase 3 [Source:HGNC Symbol;Acc:HGNC:470]	11.8378	0.420599	0.468483	0.897789	0.369298	0.879983
DTNBP1	ENSG00000047579	dystrobrevin binding protein 1 [Source:HGNC Symbol;Acc:HGNC:17328]	132.955	0.420397	0.210057	2.00134	0.0453552	0.727946
RCE1	ENSG00000173653	Ras converting CAAX endopeptidase 1 [Source:HGNC Symbol;Acc:HGNC:13721]	100.571	0.420344	0.261964	1.60459	0.108584	0.777272
SAMD9L	ENSG00000177409	sterile alpha motif domain containing 9 like [Source:HGNC Symbol;Acc:HGNC:1349]	17.5829	0.4203	0.316699	1.32713	0.184467	0.807884
PLEKHG3	ENSG00000126822	pleckstrin homology and RhoGEF domain containing G3 [Source:HGNC Symbol;Acc:HGNC:20364]	40.7883	0.420227	0.218105	1.92672	0.0540141	0.732156
FANCC	ENSG00000158169	FA complementation group C [Source:HGNC Symbol;Acc:HGNC:3584]	80.2738	0.419899	0.237932	1.76479	0.0775991	0.760176
STAG3L5P-PVRIG2P-PILRB	ENSG00000272752	STAG3L5P-PVRIG2P-PILRB readthrough [Source:HGNC Symbol;Acc:HGNC:48898]	13.7367	0.419674	0.362185	1.15873	0.246567	0.830841
MDK	ENSG00000110492	midkine [Source:HGNC Symbol;Acc:HGNC:6972]	212.987	0.419583	0.168182	2.49482	0.0126021	0.654664
APEX1	ENSG00000100823	apurinic/apyrimidinic endodeoxyribonuclease 1 [Source:HGNC Symbol;Acc:HGNC:587]	521.904	0.419151	0.162914	2.57284	0.0100868	0.651974
JADE3	ENSG00000102221	jade family PHD finger 3 [Source:HGNC Symbol;Acc:HGNC:22982]	33.1935	0.418971	0.269487	1.5547	0.120018	0.777272
PIK3CD-AS2	ENSG00000231789	PIK3CD antisense RNA 2 [Source:HGNC Symbol;Acc:HGNC:51334]	16.9945	0.418792	0.36516	1.14687	0.251434	0.83364
C22orf46	ENSG00000184208	chromosome 22 putative open reading frame 46 [Source:HGNC Symbol;Acc:HGNC:26294]	38.8283	0.418252	0.231919	1.80344	0.0713194	0.752646
AHCY	ENSG00000101444	adenosylhomocysteinase [Source:HGNC Symbol;Acc:HGNC:343]	650.644	0.418195	0.253593	1.64908	0.0991309	0.777272
FBXL12	ENSG00000127452	F-box and leucine rich repeat protein 12 [Source:HGNC Symbol;Acc:HGNC:13611]	45.5324	0.417891	0.280313	1.4908	0.136014	0.78673
TRAM2-AS1	ENSG00000225791	TRAM2 antisense RNA 1 (head to head) [Source:HGNC Symbol;Acc:HGNC:48663]	12.7126	0.417301	0.32617	1.2794	0.200757	0.815858
GASAL1	ENSG00000253669	growth arrest associated lncRNA 1 [Source:HGNC Symbol;Acc:HGNC:53461]	13.1829	0.416764	0.315139	1.32248	0.18601	0.807884
SEC23A	ENSG00000100934	SEC23 homolog A, COPII coat complex component [Source:HGNC Symbol;Acc:HGNC:10701]	110.226	0.416666	0.140857	2.95809	0.00309553	0.468335
SLC9A7	ENSG00000065923	solute carrier family 9 member A7 [Source:HGNC Symbol;Acc:HGNC:17123]	44.1637	0.416389	0.225188	1.84907	0.0644473	0.745757
SERPINE1	ENSG00000106366	serpin family E member 1 [Source:HGNC Symbol;Acc:HGNC:8583]	74.9895	0.416218	0.206557	2.01502	0.0439021	0.727946
PSMB8-AS1	ENSG00000204261	PSMB8 antisense RNA 1 (head to head) [Source:HGNC Symbol;Acc:HGNC:39758]	11.521	0.416109	0.36073	1.15352	0.248698	0.832253
AC008915.2	ENSG00000260136	novel transcript	8.64368	0.415649	0.434133	0.957423	0.338354	0.870693
NFE2L2	ENSG00000116044	nuclear factor, erythroid 2 like 2 [Source:HGNC Symbol;Acc:HGNC:7782]	443.245	0.415542	0.111364	3.73139	0.000190425	0.0939842
GLDC	ENSG00000178445	glycine decarboxylase [Source:HGNC Symbol;Acc:HGNC:4313]	15.4568	0.415439	0.302817	1.37191	0.170091	0.802578
ZNF436-AS1	ENSG00000249087	ZNF436 antisense RNA 1 [Source:HGNC Symbol;Acc:HGNC:25122]	7.79061	0.415145	0.491189	0.845185	0.398007	0.88818
CHAC2	ENSG00000143942	ChaC glutathione specific gamma-glutamylcyclotransferase 2 [Source:HGNC Symbol;Acc:HGNC:32363]	18.8088	0.414671	0.32046	1.29399	0.195669	0.814176
AC007969.1	ENSG00000233762	ribosomal protein S15 pseudogene 4 [Source:HGNC Symbol;Acc:HGNC:35712]	22.4883	0.414086	0.263362	1.57231	0.115879	0.777272
PTPRE	ENSG00000132334	protein tyrosine phosphatase receptor type E [Source:HGNC Symbol;Acc:HGNC:9669]	53.4773	0.41407	0.200004	2.07031	0.0384235	0.723521
DDB2	ENSG00000134574	damage specific DNA binding protein 2 [Source:HGNC Symbol;Acc:HGNC:2718]	146.766	0.413745	0.203923	2.02893	0.0424653	0.727946
ZNF438	ENSG00000183621	zinc finger protein 438 [Source:HGNC Symbol;Acc:HGNC:21029]	10.9862	0.413669	0.360646	1.14702	0.251372	0.83364
FANCF	ENSG00000183161	FA complementation group F [Source:HGNC Symbol;Acc:HGNC:3587]	20.2582	0.412983	0.265615	1.55482	0.119989	0.777272
LAMTOR2	ENSG00000116586	late endosomal/lysosomal adaptor, MAPK and MTOR activator 2 [Source:HGNC Symbol;Acc:HGNC:29796]	263.594	0.412673	0.214334	1.92538	0.0541821	0.732156
NRSN2-AS1	ENSG00000225377	NRSN2 antisense RNA 1 [Source:HGNC Symbol;Acc:HGNC:51222]	6.65758	0.412669	0.480125	0.859503	0.390063	0.886158
MYC	ENSG00000136997	MYC proto-oncogene, bHLH transcription factor [Source:HGNC Symbol;Acc:HGNC:7553]	100.887	0.412454	0.173814	2.37296	0.0176461	0.675275
CRADD	ENSG00000169372	CASP2 and RIPK1 domain containing adaptor with death domain [Source:HGNC Symbol;Acc:HGNC:2340]	19.7255	0.412451	0.298266	1.38283	0.166717	0.801063
NFKBIL1	ENSG00000204498	NFKB inhibitor like 1 [Source:HGNC Symbol;Acc:HGNC:7800]	23.5417	0.412255	0.319036	1.29219	0.196292	0.814176
SDK1	ENSG00000146555	sidekick cell adhesion molecule 1 [Source:HGNC Symbol;Acc:HGNC:19307]	8.82944	0.412163	0.37734	1.09228	0.274708	0.849403
METAP1D	ENSG00000172878	methionyl aminopeptidase type 1D, mitochondrial [Source:HGNC Symbol;Acc:HGNC:32583]	20.8085	0.412001	0.266112	1.54822	0.121569	0.778035
THAP9-AS1	ENSG00000251022	THAP9 antisense RNA 1 [Source:HGNC Symbol;Acc:HGNC:44172]	37.17	0.411568	0.238299	1.72711	0.0841486	0.771449
CDC37L1-AS1	ENSG00000273061	CDC37L1 divergent transcript [Source:HGNC Symbol;Acc:HGNC:49735]	7.77967	0.411359	0.389933	1.05495	0.291449	0.857818
N6AMT1	ENSG00000156239	N-6 adenine-specific DNA methyltransferase 1 [Source:HGNC Symbol;Acc:HGNC:16021]	21.0696	0.410412	0.317737	1.29167	0.196471	0.814176
MT-ND4L	ENSG00000212907	mitochondrially encoded NADH:ubiquinone oxidoreductase core subunit 4L [Source:HGNC Symbol;Acc:HGNC:7460]	331.569	0.410322	0.225929	1.81616	0.069346	0.752646
TRIQK	ENSG00000205133	triple QxxK/R motif containing [Source:HGNC Symbol;Acc:HGNC:27828]	39.0957	0.410246	0.200056	2.05065	0.0403009	0.727946
POLRMT	ENSG00000099821	RNA polymerase mitochondrial [Source:HGNC Symbol;Acc:HGNC:9200]	100.26	0.410167	0.28514	1.43848	0.150299	0.790626
MED9	ENSG00000141026	mediator complex subunit 9 [Source:HGNC Symbol;Acc:HGNC:25487]	48.278	0.41011	0.272343	1.50585	0.132104	0.78606
SARM1	ENSG00000004139	sterile alpha and TIR motif containing 1 [Source:HGNC Symbol;Acc:HGNC:17074]	15.9275	0.409895	0.306096	1.33911	0.180536	0.807577
UBE2E3	ENSG00000170035	ubiquitin conjugating enzyme E2 E3 [Source:HGNC Symbol;Acc:HGNC:12479]	173.753	0.409756	0.233384	1.75571	0.0791372	0.764726
ROR1	ENSG00000185483	receptor tyrosine kinase like orphan receptor 1 [Source:HGNC Symbol;Acc:HGNC:10256]	11.1657	0.409677	0.400873	1.02196	0.306799	0.860436
MAN1B1-AS1	ENSG00000268996	MAN1B1 divergent transcript [Source:HGNC Symbol;Acc:HGNC:48715]	6.30257	0.409518	0.47807	0.856607	0.391662	0.886158
SH3RF1	ENSG00000154447	SH3 domain containing ring finger 1 [Source:HGNC Symbol;Acc:HGNC:17650]	44.7557	0.409439	0.223941	1.82834	0.0674992	0.74788
SLC18B1	ENSG00000146409	solute carrier family 18 member B1 [Source:HGNC Symbol;Acc:HGNC:21573]	35.5377	0.409415	0.272891	1.50029	0.133539	0.78606
ZNF844	ENSG00000223547	zinc finger protein 844 [Source:HGNC Symbol;Acc:HGNC:25932]	10.9391	0.408821	0.396904	1.03002	0.302999	0.858984
JUND	ENSG00000130522	JunD proto-oncogene, AP-1 transcription factor subunit [Source:HGNC Symbol;Acc:HGNC:6206]	515.295	0.408625	0.250173	1.63337	0.10239	0.777272
FYN	ENSG00000010810	FYN proto-oncogene, Src family tyrosine kinase [Source:HGNC Symbol;Acc:HGNC:4037]	33.8008	0.408322	0.21803	1.87278	0.0610985	0.743632
ZSCAN20	ENSG00000121903	zinc finger and SCAN domain containing 20 [Source:HGNC Symbol;Acc:HGNC:13093]	13.1465	0.40807	0.327943	1.24433	0.213377	0.824906
CIB2	ENSG00000136425	calcium and integrin binding family member 2 [Source:HGNC Symbol;Acc:HGNC:24579]	48.8107	0.407903	0.256613	1.58957	0.111933	0.777272
POLR2M	ENSG00000255529	RNA polymerase II subunit M [Source:HGNC Symbol;Acc:HGNC:14862]	43.7915	0.407257	0.241025	1.68969	0.0910878	0.776183
GNA15	ENSG00000060558	G protein subunit alpha 15 [Source:HGNC Symbol;Acc:HGNC:4383]	49.1815	0.406905	0.238401	1.70681	0.0878574	0.776183
PLEKHO2	ENSG00000241839	pleckstrin homology domain containing O2 [Source:HGNC Symbol;Acc:HGNC:30026]	12.5735	0.40661	0.378357	1.07467	0.282521	0.851727
GRK3	ENSG00000100077	G protein-coupled receptor kinase 3 [Source:HGNC Symbol;Acc:HGNC:290]	8.70962	0.406607	0.3983	1.02086	0.307323	0.860473
CCNG2	ENSG00000138764	cyclin G2 [Source:HGNC Symbol;Acc:HGNC:1593]	34.5087	0.406131	0.254966	1.59288	0.111187	0.777272
EFCAB7	ENSG00000203965	EF-hand calcium binding domain 7 [Source:HGNC Symbol;Acc:HGNC:29379]	10.6779	0.406015	0.377946	1.07427	0.282702	0.851868
ERAP1	ENSG00000164307	endoplasmic reticulum aminopeptidase 1 [Source:HGNC Symbol;Acc:HGNC:18173]	124.026	0.405934	0.183998	2.20619	0.0273705	0.706393
RNLS	ENSG00000184719	renalase, FAD dependent amine oxidase [Source:HGNC Symbol;Acc:HGNC:25641]	7.063	0.405575	0.600915	0.67493	0.49972	0.919905
ITGA9-AS1	ENSG00000235257	ITGA9 antisense RNA 1 [Source:HGNC Symbol;Acc:HGNC:49668]	6.28853	0.404845	0.532374	0.760451	0.446985	0.905739
AC099568.2	ENSG00000272931	LRRC8D divergent transcript [Source:HGNC Symbol;Acc:HGNC:55186]	9.46677	0.40413	0.37965	1.06448	0.287111	0.855563
EIF4EBP1	ENSG00000187840	eukaryotic translation initiation factor 4E binding protein 1 [Source:HGNC Symbol;Acc:HGNC:3288]	411.813	0.403778	0.223154	1.80942	0.0703865	0.752646
TUBE1	ENSG00000074935	tubulin epsilon 1 [Source:HGNC Symbol;Acc:HGNC:20775]	32.635	0.403563	0.296418	1.36147	0.173366	0.804668
PRMT9	ENSG00000164169	protein arginine methyltransferase 9 [Source:HGNC Symbol;Acc:HGNC:25099]	21.5267	0.403042	0.257508	1.56516	0.117545	0.777272
DUSP28	ENSG00000188542	dual specificity phosphatase 28 [Source:HGNC Symbol;Acc:HGNC:33237]	8.47884	0.402926	0.42958	0.937954	0.348268	0.875379
GLCCI1	ENSG00000106415	glucocorticoid induced 1 [Source:HGNC Symbol;Acc:HGNC:18713]	20.8274	0.402676	0.291253	1.38257	0.166798	0.801102
C16orf87	ENSG00000155330	chromosome 16 open reading frame 87 [Source:HGNC Symbol;Acc:HGNC:33754]	73.5845	0.402565	0.173953	2.31422	0.0206559	0.690404
NETO1	ENSG00000166342	neuropilin and tolloid like 1 [Source:HGNC Symbol;Acc:HGNC:13823]	6.88909	0.402163	0.450539	0.892626	0.372057	0.88063
PRR16	ENSG00000184838	proline rich 16 [Source:HGNC Symbol;Acc:HGNC:29654]	14.9001	0.402088	0.279516	1.43852	0.150287	0.790626
ICAM1	ENSG00000090339	intercellular adhesion molecule 1 [Source:HGNC Symbol;Acc:HGNC:5344]	193.073	0.401853	0.176134	2.28152	0.0225176	0.694013
ZNF501	ENSG00000186446	zinc finger protein 501 [Source:HGNC Symbol;Acc:HGNC:23717]	7.16638	0.401696	0.525928	0.763785	0.444995	0.905739
CHRNA5	ENSG00000169684	cholinergic receptor nicotinic alpha 5 subunit [Source:HGNC Symbol;Acc:HGNC:1959]	29.6715	0.401404	0.219055	1.83243	0.0668867	0.746273
SIAH1	ENSG00000196470	siah E3 ubiquitin protein ligase 1 [Source:HGNC Symbol;Acc:HGNC:10857]	47.5168	0.40108	0.217766	1.84179	0.0655058	0.745757
LINC00847	ENSG00000245060	long intergenic non-protein coding RNA 847 [Source:HGNC Symbol;Acc:HGNC:45050]	15.1875	0.399616	0.328926	1.21491	0.2244	0.827045
PRMT6	ENSG00000198890	protein arginine methyltransferase 6 [Source:HGNC Symbol;Acc:HGNC:18241]	35.2412	0.399062	0.21542	1.85249	0.0639557	0.745757
DTWD2	ENSG00000169570	DTW domain containing 2 [Source:HGNC Symbol;Acc:HGNC:19334]	28.2595	0.399	0.26749	1.49164	0.135793	0.786257
MIR17HG	ENSG00000215417	miR-17-92a-1 cluster host gene [Source:HGNC Symbol;Acc:HGNC:23564]	6.21678	0.398358	0.47782	0.833698	0.404451	0.890667
GJB5	ENSG00000189280	gap junction protein beta 5 [Source:HGNC Symbol;Acc:HGNC:4287]	19.5782	0.397988	0.3812	1.04404	0.296467	0.858221
ZNF596	ENSG00000172748	zinc finger protein 596 [Source:HGNC Symbol;Acc:HGNC:27268]	7.28734	0.397322	0.469032	0.847113	0.396932	0.88818
ATP5MF	ENSG00000241468	ATP synthase membrane subunit f [Source:HGNC Symbol;Acc:HGNC:848]	1518.77	0.397116	0.32852	1.2088	0.226738	0.827045
TSTD2	ENSG00000136925	thiosulfate sulfurtransferase like domain containing 2 [Source:HGNC Symbol;Acc:HGNC:30087]	86.3517	0.396803	0.183672	2.16039	0.0307424	0.708807
ASB3	ENSG00000115239	ankyrin repeat and SOCS box containing 3 [Source:HGNC Symbol;Acc:HGNC:16013]	83.3364	0.396647	0.241675	1.64124	0.100747	0.777272
APOL3	ENSG00000128284	apolipoprotein L3 [Source:HGNC Symbol;Acc:HGNC:14868]	17.4464	0.396635	0.348686	1.13751	0.255324	0.835446
PRAF2	ENSG00000243279	PRA1 domain family member 2 [Source:HGNC Symbol;Acc:HGNC:28911]	189.946	0.396548	0.23975	1.65401	0.0981253	0.777272
FAR2	ENSG00000064763	fatty acyl-CoA reductase 2 [Source:HGNC Symbol;Acc:HGNC:25531]	6.49747	0.396493	0.606015	0.654262	0.512943	0.924683
DCTPP1	ENSG00000179958	dCTP pyrophosphatase 1 [Source:HGNC Symbol;Acc:HGNC:28777]	413.242	0.396384	0.242448	1.63493	0.102064	0.777272
ABRAXAS1	ENSG00000163322	abraxas 1, BRCA1 A complex subunit [Source:HGNC Symbol;Acc:HGNC:25829]	43.8621	0.396124	0.223399	1.77317	0.0762001	0.759025
LYRM9	ENSG00000232859	LYR motif containing 9 [Source:HGNC Symbol;Acc:HGNC:27314]	6.17067	0.396049	0.516306	0.767082	0.443033	0.90527
MTX3	ENSG00000177034	metaxin 3 [Source:HGNC Symbol;Acc:HGNC:24812]	96.3635	0.395874	0.1571	2.51989	0.0117392	0.654664
NNMT	ENSG00000166741	nicotinamide N-methyltransferase [Source:HGNC Symbol;Acc:HGNC:7861]	608.104	0.39558	0.188979	2.09325	0.0363269	0.721837
TBC1D25	ENSG00000068354	TBC1 domain family member 25 [Source:HGNC Symbol;Acc:HGNC:8092]	51.8807	0.39538	0.252123	1.5682	0.116834	0.777272
BCL3	ENSG00000069399	BCL3 transcription coactivator [Source:HGNC Symbol;Acc:HGNC:998]	79.3782	0.394886	0.17918	2.20385	0.0275351	0.706393
ELP6	ENSG00000163832	elongator acetyltransferase complex subunit 6 [Source:HGNC Symbol;Acc:HGNC:25976]	180.414	0.394726	0.213748	1.84669	0.0647924	0.745757
MT1F	ENSG00000198417	metallothionein 1F [Source:HGNC Symbol;Acc:HGNC:7398]	230.458	0.394305	0.171464	2.29964	0.0214689	0.694013
CEP19	ENSG00000174007	centrosomal protein 19 [Source:HGNC Symbol;Acc:HGNC:28209]	17.5747	0.394243	0.292921	1.3459	0.178333	0.805812
ZNF660	ENSG00000144792	zinc finger protein 660 [Source:HGNC Symbol;Acc:HGNC:26720]	18.1722	0.39416	0.295145	1.33548	0.181719	0.807577
NOP14-AS1	ENSG00000249673	NOP14 antisense RNA 1 [Source:HGNC Symbol;Acc:HGNC:20205]	26.5345	0.394091	0.278615	1.41446	0.157226	0.792417
PARVB	ENSG00000188677	parvin beta [Source:HGNC Symbol;Acc:HGNC:14653]	19.912	0.393126	0.308018	1.27631	0.201847	0.816289
SNX12	ENSG00000147164	sorting nexin 12 [Source:HGNC Symbol;Acc:HGNC:14976]	105.025	0.392966	0.187922	2.09111	0.0365183	0.721837
RPS10P7	ENSG00000223396	ribosomal protein S10 pseudogene 7 [Source:HGNC Symbol;Acc:HGNC:36423]	10.0456	0.392933	0.523001	0.751305	0.452469	0.908238
FOXN3-AS1	ENSG00000258920	FOXN3 antisense RNA 1 [Source:HGNC Symbol;Acc:HGNC:44290]	18.2734	0.392845	0.351844	1.11653	0.264195	0.841716
FAM185A	ENSG00000222011	family with sequence similarity 185 member A [Source:HGNC Symbol;Acc:HGNC:22412]	8.84472	0.392523	0.400347	0.980455	0.326862	0.86514
LYST	ENSG00000143669	lysosomal trafficking regulator [Source:HGNC Symbol;Acc:HGNC:1968]	35.7516	0.392136	0.222402	1.76318	0.0778696	0.760864
COL4A4	ENSG00000081052	collagen type IV alpha 4 chain [Source:HGNC Symbol;Acc:HGNC:2206]	25.5489	0.392047	0.227884	1.72038	0.085363	0.772581
AP001318.2	ENSG00000255062	novel transcript, antisense to DCPS and TIRAP	6.33346	0.391863	0.484011	0.809616	0.418161	0.894132
COX5B	ENSG00000135940	cytochrome c oxidase subunit 5B [Source:HGNC Symbol;Acc:HGNC:2269]	1390.12	0.391685	0.242902	1.61252	0.106848	0.777272
TRIM69	ENSG00000185880	tripartite motif containing 69 [Source:HGNC Symbol;Acc:HGNC:17857]	26.6545	0.391128	0.279684	1.39847	0.161973	0.796182
SLC2A10	ENSG00000197496	solute carrier family 2 member 10 [Source:HGNC Symbol;Acc:HGNC:13444]	7.95984	0.391102	0.489479	0.799018	0.42428	0.895908
ZFAND1	ENSG00000104231	zinc finger AN1-type containing 1 [Source:HGNC Symbol;Acc:HGNC:25858]	83.9402	0.390992	0.171341	2.28196	0.022492	0.694013
ZNF726	ENSG00000213967	zinc finger protein 726 [Source:HGNC Symbol;Acc:HGNC:32462]	6.40579	0.390944	0.566019	0.690691	0.48976	0.918312
NEPRO	ENSG00000163608	nucleolus and neural progenitor protein [Source:HGNC Symbol;Acc:HGNC:24496]	116.201	0.390883	0.127538	3.06483	0.00217794	0.391468
GPR155	ENSG00000163328	G protein-coupled receptor 155 [Source:HGNC Symbol;Acc:HGNC:22951]	12.8269	0.390825	0.319408	1.22359	0.221106	0.827045
CALM1	ENSG00000198668	calmodulin 1 [Source:HGNC Symbol;Acc:HGNC:1442]	3403.2	0.390699	0.099592	3.923	8.75e-05	0.0610271
NDUFS6	ENSG00000145494	NADH:ubiquinone oxidoreductase subunit S6 [Source:HGNC Symbol;Acc:HGNC:7713]	869.401	0.39064	0.241858	1.61517	0.106275	0.777272
PPP1R35	ENSG00000160813	protein phosphatase 1 regulatory subunit 35 [Source:HGNC Symbol;Acc:HGNC:28320]	62.9534	0.390636	0.178223	2.19184	0.0283908	0.706393
HID1	ENSG00000167861	HID1 domain containing [Source:HGNC Symbol;Acc:HGNC:15736]	17.0702	0.390568	0.341834	1.14256	0.253219	0.835325
TIPARP	ENSG00000163659	TCDD inducible poly(ADP-ribose) polymerase [Source:HGNC Symbol;Acc:HGNC:23696]	98.0062	0.390424	0.223758	1.74485	0.0810106	0.766181
SAA1	ENSG00000173432	serum amyloid A1 [Source:HGNC Symbol;Acc:HGNC:10513]	671.099	0.390267	0.145112	2.68942	0.00715765	0.597966
INTS6-AS1	ENSG00000236778	INTS6 antisense RNA 1 [Source:HGNC Symbol;Acc:HGNC:42691]	8.92932	0.389482	0.457607	0.851128	0.394698	0.886268
PRKCQ-AS1	ENSG00000237943	PRKCQ antisense RNA 1 [Source:HGNC Symbol;Acc:HGNC:44689]	21.3064	0.389315	0.303322	1.2835	0.199316	0.815212
DNAJC27	ENSG00000115137	DnaJ heat shock protein family (Hsp40) member C27 [Source:HGNC Symbol;Acc:HGNC:30290]	11.8439	0.389188	0.344419	1.12998	0.258483	0.83683
ZNF692	ENSG00000171163	zinc finger protein 692 [Source:HGNC Symbol;Acc:HGNC:26049]	29.3134	0.388661	0.246169	1.57883	0.114374	0.777272
ARMT1	ENSG00000146476	acidic residue methyltransferase 1 [Source:HGNC Symbol;Acc:HGNC:17872]	38.2845	0.388303	0.229331	1.6932	0.090418	0.776183
ISL2	ENSG00000159556	ISL LIM homeobox 2 [Source:HGNC Symbol;Acc:HGNC:18524]	12.9696	0.388298	0.370362	1.04843	0.294441	0.857888
TMEM56	ENSG00000152078	TLC domain containing 4 [Source:HGNC Symbol;Acc:HGNC:26477]	19.975	0.387961	0.276955	1.40081	0.161272	0.794505
NDUFA12	ENSG00000184752	NADH:ubiquinone oxidoreductase subunit A12 [Source:HGNC Symbol;Acc:HGNC:23987]	673.617	0.387832	0.235192	1.649	0.0991478	0.777272
ERO1B	ENSG00000086619	endoplasmic reticulum oxidoreductase 1 beta [Source:HGNC Symbol;Acc:HGNC:14355]	10.0287	0.387778	0.410017	0.94576	0.344271	0.875367
DANCR	ENSG00000226950	differentiation antagonizing non-protein coding RNA [Source:HGNC Symbol;Acc:HGNC:28964]	281.323	0.387749	0.250121	1.55025	0.121082	0.777272
GARS	ENSG00000106105	glycyl-tRNA synthetase 1 [Source:HGNC Symbol;Acc:HGNC:4162]	875.507	0.387708	0.159194	2.43544	0.0148737	0.666811
MXD1	ENSG00000059728	MAX dimerization protein 1 [Source:HGNC Symbol;Acc:HGNC:6761]	13.6238	0.387486	0.521304	0.743301	0.457299	0.909363
AC083799.1	ENSG00000203644	novel transcript, sense intronic to TMCC1	13.3149	0.386843	0.378973	1.02077	0.307365	0.860473
NISCH	ENSG00000010322	nischarin [Source:HGNC Symbol;Acc:HGNC:18006]	124.83	0.386757	0.164034	2.35779	0.0183841	0.679825
MAGEF1	ENSG00000177383	MAGE family member F1 [Source:HGNC Symbol;Acc:HGNC:29639]	92.5502	0.386691	0.208217	1.85716	0.063289	0.745757
NAT6	ENSG00000243477	N-alpha-acetyltransferase 80, NatH catalytic subunit [Source:HGNC Symbol;Acc:HGNC:30252]	28.3197	0.386583	0.31392	1.23147	0.218148	0.826536
RAD52	ENSG00000002016	RAD52 homolog, DNA repair protein [Source:HGNC Symbol;Acc:HGNC:9824]	14.7642	0.386243	0.337353	1.14492	0.252242	0.833713
RPP25	ENSG00000178718	ribonuclease P and MRP subunit p25 [Source:HGNC Symbol;Acc:HGNC:30361]	18.4646	0.386088	0.367193	1.05146	0.293049	0.857818
CLCN6	ENSG00000011021	chloride voltage-gated channel 6 [Source:HGNC Symbol;Acc:HGNC:2024]	55.1859	0.385892	0.223709	1.72497	0.0845322	0.772581
DPCD	ENSG00000166171	deleted in primary ciliary dyskinesia homolog (mouse) [Source:HGNC Symbol;Acc:HGNC:24542]	65.3668	0.385885	0.184245	2.09441	0.036223	0.721837
LRIG3	ENSG00000139263	leucine rich repeats and immunoglobulin like domains 3 [Source:HGNC Symbol;Acc:HGNC:30991]	17.6447	0.385678	0.270152	1.42763	0.153397	0.792417
UBE2E2	ENSG00000182247	ubiquitin conjugating enzyme E2 E2 [Source:HGNC Symbol;Acc:HGNC:12478]	124.012	0.38511	0.227723	1.69114	0.0908108	0.776183
AL391422.3	ENSG00000270504	novel transcript, antisense to PXDC1	20.412	0.384407	0.258756	1.48559	0.137386	0.787922
ZKSCAN8	ENSG00000198315	zinc finger with KRAB and SCAN domains 8 [Source:HGNC Symbol;Acc:HGNC:12983]	27.0743	0.384118	0.244848	1.5688	0.116694	0.777272
ADAMTS15	ENSG00000166106	ADAM metallopeptidase with thrombospondin type 1 motif 15 [Source:HGNC Symbol;Acc:HGNC:16305]	19.9167	0.383769	0.27611	1.38991	0.164556	0.799734
NQO2	ENSG00000124588	N-ribosyldihydronicotinamide:quinone reductase 2 [Source:HGNC Symbol;Acc:HGNC:7856]	126.462	0.383069	0.23595	1.62352	0.104478	0.777272
BBC3	ENSG00000105327	BCL2 binding component 3 [Source:HGNC Symbol;Acc:HGNC:17868]	10.9061	0.382925	0.415351	0.921931	0.356564	0.878306
CMTM6	ENSG00000091317	CKLF like MARVEL transmembrane domain containing 6 [Source:HGNC Symbol;Acc:HGNC:19177]	429.469	0.382337	0.169145	2.26041	0.0237957	0.697433
DENND2D	ENSG00000162777	DENN domain containing 2D [Source:HGNC Symbol;Acc:HGNC:26192]	11.9563	0.382302	0.425413	0.898661	0.368833	0.879983
DNMBP	ENSG00000107554	dynamin binding protein [Source:HGNC Symbol;Acc:HGNC:30373]	25.8931	0.382298	0.239897	1.59359	0.111028	0.777272
UBE2V1	ENSG00000244687	ubiquitin conjugating enzyme E2 V1 [Source:HGNC Symbol;Acc:HGNC:12494]	153.794	0.382043	0.206316	1.85174	0.0640637	0.745757
DDX28	ENSG00000182810	DEAD-box helicase 28 [Source:HGNC Symbol;Acc:HGNC:17330]	48.0785	0.381594	0.226437	1.68521	0.0919485	0.776183
RNF185	ENSG00000138942	ring finger protein 185 [Source:HGNC Symbol;Acc:HGNC:26783]	26.1898	0.381546	0.269652	1.41496	0.157081	0.792417
SLFN13	ENSG00000154760	schlafen family member 13 [Source:HGNC Symbol;Acc:HGNC:26481]	69.8965	0.381535	0.245871	1.55177	0.120717	0.777272
ROBO1	ENSG00000169855	roundabout guidance receptor 1 [Source:HGNC Symbol;Acc:HGNC:10249]	9.0976	0.381356	0.382954	0.995828	0.319334	0.864166
RNFT1	ENSG00000189050	ring finger protein, transmembrane 1 [Source:HGNC Symbol;Acc:HGNC:30206]	33.1952	0.381346	0.372331	1.02421	0.305735	0.859301
RPL10P16	ENSG00000178464	ribosomal protein L10 pseudogene 16 [Source:HGNC Symbol;Acc:HGNC:36882]	70.3539	0.381338	0.376043	1.01408	0.310544	0.861167
FBXO16	ENSG00000214050	F-box protein 16 [Source:HGNC Symbol;Acc:HGNC:13618]	14.7935	0.381055	0.371209	1.02653	0.304644	0.858984
CYLD	ENSG00000083799	CYLD lysine 63 deubiquitinase [Source:HGNC Symbol;Acc:HGNC:2584]	71.1798	0.380536	0.153554	2.47819	0.0132049	0.654664
NFKBID	ENSG00000167604	NFKB inhibitor delta [Source:HGNC Symbol;Acc:HGNC:15671]	17.7111	0.38019	0.30292	1.25508	0.209449	0.822616
HYAL3	ENSG00000186792	hyaluronidase 3 [Source:HGNC Symbol;Acc:HGNC:5322]	8.88572	0.379945	0.395841	0.959841	0.337135	0.86976
KLHL9	ENSG00000198642	kelch like family member 9 [Source:HGNC Symbol;Acc:HGNC:18732]	69.1199	0.3799	0.170022	2.23442	0.0254552	0.704744
PYROXD2	ENSG00000119943	pyridine nucleotide-disulphide oxidoreductase domain 2 [Source:HGNC Symbol;Acc:HGNC:23517]	9.61186	0.37954	0.358364	1.05909	0.289558	0.857041
AC021504.1	ENSG00000267313	keratoconus gene 6 [Source:NCBI gene (formerly Entrezgene);Acc:641516]	10.5698	0.379312	0.370888	1.02271	0.306443	0.860403
PKMYT1	ENSG00000127564	protein kinase, membrane associated tyrosine/threonine 1 [Source:HGNC Symbol;Acc:HGNC:29650]	244.505	0.37931	0.166604	2.27672	0.022803	0.694226
UFC1	ENSG00000143222	ubiquitin-fold modifier conjugating enzyme 1 [Source:HGNC Symbol;Acc:HGNC:26941]	302.762	0.379203	0.17086	2.21938	0.0264612	0.706393
PSMA1	ENSG00000129084	proteasome 20S subunit alpha 1 [Source:HGNC Symbol;Acc:HGNC:9530]	633.858	0.378762	0.246574	1.5361	0.124514	0.78335
AAMDC	ENSG00000087884	adipogenesis associated Mth938 domain containing [Source:HGNC Symbol;Acc:HGNC:30205]	134.227	0.378712	0.32584	1.16226	0.245129	0.829931
CSTF2	ENSG00000101811	cleavage stimulation factor subunit 2 [Source:HGNC Symbol;Acc:HGNC:2484]	87.3674	0.378488	0.185671	2.03849	0.0415014	0.727946
PGAP2	ENSG00000148985	post-GPI attachment to proteins 2 [Source:HGNC Symbol;Acc:HGNC:17893]	121.406	0.378259	0.25492	1.48384	0.137853	0.787922
ZNF586	ENSG00000083828	zinc finger protein 586 [Source:HGNC Symbol;Acc:HGNC:25949]	17.6435	0.378252	0.302383	1.2509	0.21097	0.822726
TMEM243	ENSG00000135185	transmembrane protein 243 [Source:HGNC Symbol;Acc:HGNC:21707]	14.9358	0.378229	0.324707	1.16483	0.244087	0.829931
ATP5ME	ENSG00000169020	ATP synthase membrane subunit e [Source:HGNC Symbol;Acc:HGNC:846]	2119.22	0.377805	0.30732	1.22935	0.21894	0.827043
FAH	ENSG00000103876	fumarylacetoacetate hydrolase [Source:HGNC Symbol;Acc:HGNC:3579]	236.96	0.377325	0.267247	1.4119	0.157979	0.792417
TSPAN3	ENSG00000140391	tetraspanin 3 [Source:HGNC Symbol;Acc:HGNC:17752]	518.309	0.377212	0.192696	1.95755	0.0502825	0.732156
DDX31	ENSG00000125485	DEAD-box helicase 31 [Source:HGNC Symbol;Acc:HGNC:16715]	37.8987	0.377043	0.201194	1.87403	0.0609267	0.743632
CTSO	ENSG00000256043	cathepsin O [Source:HGNC Symbol;Acc:HGNC:2542]	6.54123	0.376895	0.507235	0.743038	0.457459	0.909363
RAB24	ENSG00000169228	RAB24, member RAS oncogene family [Source:HGNC Symbol;Acc:HGNC:9765]	19.8783	0.376623	0.29084	1.29495	0.195337	0.814176
RAB29	ENSG00000117280	RAB29, member RAS oncogene family [Source:HGNC Symbol;Acc:HGNC:9789]	214.236	0.376524	0.199279	1.88943	0.0588338	0.7412
NECAB3	ENSG00000125967	N-terminal EF-hand calcium binding protein 3 [Source:HGNC Symbol;Acc:HGNC:15851]	74.793	0.37649	0.169258	2.22436	0.0261246	0.706393
CLMP	ENSG00000166250	CXADR like membrane protein [Source:HGNC Symbol;Acc:HGNC:24039]	172.068	0.376284	0.12001	3.13543	0.00171602	0.357143
SRP14-AS1	ENSG00000248508	SRP14 divergent transcript [Source:HGNC Symbol;Acc:HGNC:48619]	10.2264	0.376263	0.397651	0.946213	0.34404	0.875336
ALG11	ENSG00000253710	ALG11 alpha-1,2-mannosyltransferase [Source:HGNC Symbol;Acc:HGNC:32456]	29.0324	0.376157	0.231399	1.62557	0.10404	0.777272
ASS1	ENSG00000130707	argininosuccinate synthase 1 [Source:HGNC Symbol;Acc:HGNC:758]	70.1091	0.376145	0.328574	1.14478	0.252299	0.833713
FUT1	ENSG00000174951	fucosyltransferase 1 (H blood group) [Source:HGNC Symbol;Acc:HGNC:4012]	18.1292	0.374733	0.300926	1.24527	0.213033	0.824906
FOXA2	ENSG00000125798	forkhead box A2 [Source:HGNC Symbol;Acc:HGNC:5022]	27.936	0.37473	0.292117	1.28281	0.19956	0.815212
MED24	ENSG00000008838	mediator complex subunit 24 [Source:HGNC Symbol;Acc:HGNC:22963]	194.615	0.374115	0.212269	1.76246	0.0779913	0.760864
NIPAL1	ENSG00000163293	NIPA like domain containing 1 [Source:HGNC Symbol;Acc:HGNC:27194]	11.0149	0.37403	0.399446	0.936372	0.349082	0.875379
NT5M	ENSG00000205309	5',3'-nucleotidase, mitochondrial [Source:HGNC Symbol;Acc:HGNC:15769]	7.29719	0.373239	0.501784	0.743824	0.456983	0.909273
EIF6	ENSG00000242372	eukaryotic translation initiation factor 6 [Source:HGNC Symbol;Acc:HGNC:6159]	830.379	0.372897	0.208083	1.79206	0.0731235	0.752646
HIST1H2BD	ENSG00000158373	H2B clustered histone 5 [Source:HGNC Symbol;Acc:HGNC:4747]	14.8752	0.372844	0.37271	1.00036	0.317137	0.863408
FKRP	ENSG00000181027	fukutin related protein [Source:HGNC Symbol;Acc:HGNC:17997]	24.3029	0.372833	0.306599	1.21603	0.223974	0.827045
UBXN1	ENSG00000162191	UBX domain protein 1 [Source:HGNC Symbol;Acc:HGNC:18402]	562.535	0.372331	0.222238	1.67537	0.093862	0.777272
EPHB4	ENSG00000196411	EPH receptor B4 [Source:HGNC Symbol;Acc:HGNC:3395]	98.9834	0.372301	0.209216	1.7795	0.0751571	0.755999
RND2	ENSG00000108830	Rho family GTPase 2 [Source:HGNC Symbol;Acc:HGNC:18315]	17.197	0.372285	0.297519	1.2513	0.210826	0.822616
OLMALINC	ENSG00000235823	oligodendrocyte maturation-associated long intergenic non-coding RNA [Source:HGNC Symbol;Acc:HGNC:28060]	55.9384	0.37228	0.185111	2.01111	0.0443137	0.727946
CBX7	ENSG00000100307	chromobox 7 [Source:HGNC Symbol;Acc:HGNC:1557]	12.7225	0.371931	0.315041	1.18058	0.237769	0.829848
REPS1	ENSG00000135597	RALBP1 associated Eps domain containing 1 [Source:HGNC Symbol;Acc:HGNC:15578]	78.2264	0.371831	0.186008	1.99901	0.0456073	0.727946
ZNF688	ENSG00000229809	zinc finger protein 688 [Source:HGNC Symbol;Acc:HGNC:30489]	26.247	0.371677	0.24577	1.5123	0.130458	0.78606
SLC7A1	ENSG00000139514	solute carrier family 7 member 1 [Source:HGNC Symbol;Acc:HGNC:11057]	300.493	0.371605	0.154523	2.40485	0.0161791	0.666811
CLK2	ENSG00000176444	CDC like kinase 2 [Source:HGNC Symbol;Acc:HGNC:2069]	74.5593	0.371281	0.193754	1.91625	0.0553336	0.734402
LPL	ENSG00000175445	lipoprotein lipase [Source:HGNC Symbol;Acc:HGNC:6677]	36.7605	0.370985	0.236679	1.56746	0.117006	0.777272
PFKFB2	ENSG00000123836	6-phosphofructo-2-kinase/fructose-2,6-biphosphatase 2 [Source:HGNC Symbol;Acc:HGNC:8873]	43.0388	0.370608	0.230982	1.60449	0.108606	0.777272
AC015912.3	ENSG00000274213	novel transcript	7.38647	0.370573	0.557027	0.66527	0.505878	0.922147
TRAPPC2	ENSG00000196459	trafficking protein particle complex subunit 2 [Source:HGNC Symbol;Acc:HGNC:23068]	51.6472	0.369677	0.206889	1.78684	0.0739637	0.752832
BORCS7	ENSG00000166275	BLOC-1 related complex subunit 7 [Source:HGNC Symbol;Acc:HGNC:23516]	81.379	0.36936	0.215686	1.71249	0.0868069	0.775927
ANKHD1	ENSG00000131503	ankyrin repeat and KH domain containing 1 [Source:HGNC Symbol;Acc:HGNC:24714]	78.0794	0.369278	0.219537	1.68207	0.0925547	0.776183
PDE4A	ENSG00000065989	phosphodiesterase 4A [Source:HGNC Symbol;Acc:HGNC:8780]	13.1975	0.369251	0.352795	1.04664	0.295264	0.857888
TTPAL	ENSG00000124120	alpha tocopherol transfer protein like [Source:HGNC Symbol;Acc:HGNC:16114]	131.576	0.369034	0.127714	2.88952	0.00385825	0.484676
RNF144B	ENSG00000137393	ring finger protein 144B [Source:HGNC Symbol;Acc:HGNC:21578]	22.1182	0.368996	0.225019	1.63984	0.101038	0.777272
PQLC1	ENSG00000122490	solute carrier family 66 member 2 [Source:HGNC Symbol;Acc:HGNC:26188]	137.853	0.368353	0.197828	1.86199	0.0626049	0.745757
MKRN2	ENSG00000075975	makorin ring finger protein 2 [Source:HGNC Symbol;Acc:HGNC:7113]	74.3662	0.368199	0.168102	2.19034	0.0284998	0.706393
PLA2G15	ENSG00000103066	phospholipase A2 group XV [Source:HGNC Symbol;Acc:HGNC:17163]	74.0578	0.368074	0.304959	1.20696	0.227447	0.827045
MAU2	ENSG00000129933	MAU2 sister chromatid cohesion factor [Source:HGNC Symbol;Acc:HGNC:29140]	72.2963	0.367816	0.178347	2.06236	0.0391736	0.726119
CDK17	ENSG00000059758	cyclin dependent kinase 17 [Source:HGNC Symbol;Acc:HGNC:8750]	50.0108	0.367467	0.199753	1.83961	0.0658252	0.745757
DDAH1	ENSG00000153904	dimethylarginine dimethylaminohydrolase 1 [Source:HGNC Symbol;Acc:HGNC:2715]	97.7648	0.367357	0.175366	2.0948	0.0361889	0.721837
FYB1	ENSG00000082074	FYN binding protein 1 [Source:HGNC Symbol;Acc:HGNC:4036]	7.08734	0.367231	0.492124	0.746216	0.455537	0.909158
UBASH3B	ENSG00000154127	ubiquitin associated and SH3 domain containing B [Source:HGNC Symbol;Acc:HGNC:29884]	22.3797	0.367096	0.343783	1.06781	0.285605	0.853827
SMPD1	ENSG00000166311	sphingomyelin phosphodiesterase 1 [Source:HGNC Symbol;Acc:HGNC:11120]	65.3995	0.366849	0.308442	1.18936	0.234298	0.827045
PRRG1	ENSG00000130962	proline rich and Gla domain 1 [Source:HGNC Symbol;Acc:HGNC:9469]	35.6454	0.366834	0.235879	1.55518	0.119904	0.777272
AARS	ENSG00000090861	alanyl-tRNA synthetase 1 [Source:HGNC Symbol;Acc:HGNC:20]	435.741	0.366267	0.163585	2.239	0.0251558	0.704744
CUTALP	ENSG00000226752	cutA divalent cation tolerance like, pseudogene [Source:HGNC Symbol;Acc:HGNC:27367]	36.228	0.365717	0.198491	1.84249	0.0654042	0.745757
JAGN1	ENSG00000171135	jagunal homolog 1 [Source:HGNC Symbol;Acc:HGNC:26926]	116.321	0.365618	0.211923	1.72524	0.0844834	0.772581
SDCCAG3	ENSG00000165689	endosome associated trafficking regulator 1 [Source:HGNC Symbol;Acc:HGNC:10667]	157.277	0.365184	0.233896	1.56131	0.118451	0.777272
HIST1H2BC	ENSG00000180596	H2B clustered histone 4 [Source:HGNC Symbol;Acc:HGNC:4757]	18.0797	0.365077	0.288313	1.26625	0.205422	0.820513
VPS37D	ENSG00000176428	VPS37D subunit of ESCRT-I [Source:HGNC Symbol;Acc:HGNC:18287]	6.57524	0.36507	0.456162	0.800309	0.423532	0.895886
LINC00680	ENSG00000215190	long intergenic non-protein coding RNA 680 [Source:HGNC Symbol;Acc:HGNC:44417]	8.60231	0.364873	0.493892	0.738771	0.460046	0.910222
EIF4B	ENSG00000063046	eukaryotic translation initiation factor 4B [Source:HGNC Symbol;Acc:HGNC:3285]	671.563	0.364571	0.179565	2.03029	0.0423266	0.727946
SNHG8	ENSG00000269893	small nucleolar RNA host gene 8 [Source:HGNC Symbol;Acc:HGNC:33098]	374.121	0.364327	0.217773	1.67297	0.0943335	0.777272
FTL	ENSG00000087086	ferritin light chain [Source:HGNC Symbol;Acc:HGNC:3999]	13434.8	0.364062	0.119427	3.04841	0.00230059	0.400107
ZNF554	ENSG00000172006	zinc finger protein 554 [Source:HGNC Symbol;Acc:HGNC:26629]	7.294	0.36371	0.540073	0.673446	0.500664	0.920464
HCLS1	ENSG00000180353	hematopoietic cell-specific Lyn substrate 1 [Source:HGNC Symbol;Acc:HGNC:4844]	49.2075	0.363394	0.268003	1.35593	0.175121	0.804682
ANO7	ENSG00000146205	anoctamin 7 [Source:HGNC Symbol;Acc:HGNC:31677]	6.43462	0.362667	0.464098	0.781444	0.434541	0.900191
TC2N	ENSG00000165929	tandem C2 domains, nuclear [Source:HGNC Symbol;Acc:HGNC:19859]	8.0666	0.3624	0.407743	0.888795	0.374113	0.882503
CD2BP2	ENSG00000169217	CD2 cytoplasmic tail binding protein 2 [Source:HGNC Symbol;Acc:HGNC:1656]	266.376	0.362308	0.220635	1.64211	0.100567	0.777272
LARGE2	ENSG00000165905	LARGE xylosyl- and glucuronyltransferase 2 [Source:HGNC Symbol;Acc:HGNC:16522]	9.10376	0.362037	0.481536	0.751838	0.452149	0.908238
HIST1H2BM	ENSG00000273703	H2B clustered histone 14 [Source:HGNC Symbol;Acc:HGNC:4750]	13.0331	0.361674	0.385566	0.938034	0.348227	0.875379
PDGFRL	ENSG00000104213	platelet derived growth factor receptor like [Source:HGNC Symbol;Acc:HGNC:8805]	12.1996	0.361139	0.331862	1.08822	0.276497	0.84947
UBQLN4	ENSG00000160803	ubiquilin 4 [Source:HGNC Symbol;Acc:HGNC:1237]	91.5562	0.361136	0.273047	1.32262	0.185963	0.807884
GPR153	ENSG00000158292	G protein-coupled receptor 153 [Source:HGNC Symbol;Acc:HGNC:23618]	36.2811	0.361013	0.228586	1.57933	0.11426	0.777272
PIP4P1	ENSG00000165782	phosphatidylinositol-4,5-bisphosphate 4-phosphatase 1 [Source:HGNC Symbol;Acc:HGNC:19299]	151.438	0.360777	0.161645	2.23191	0.0256211	0.705011
RGS19	ENSG00000171700	regulator of G protein signaling 19 [Source:HGNC Symbol;Acc:HGNC:13735]	26.2683	0.360722	0.255066	1.41423	0.157295	0.792417
MSL3P1	ENSG00000224287	MSL complex subunit 3 pseudogene 1 [Source:HGNC Symbol;Acc:HGNC:17837]	6.78656	0.360715	0.490757	0.735017	0.462329	0.910222
AKR7A2	ENSG00000053371	aldo-keto reductase family 7 member A2 [Source:HGNC Symbol;Acc:HGNC:389]	242.909	0.360472	0.245346	1.46924	0.141768	0.78846
VPS50	ENSG00000004766	VPS50 subunit of EARP/GARPII complex [Source:HGNC Symbol;Acc:HGNC:25956]	53.269	0.360121	0.223598	1.61057	0.107273	0.777272
LHPP	ENSG00000107902	phospholysine phosphohistidine inorganic pyrophosphate phosphatase [Source:HGNC Symbol;Acc:HGNC:30042]	15.3667	0.360006	0.336487	1.0699	0.284665	0.852663
TMEM98	ENSG00000006042	transmembrane protein 98 [Source:HGNC Symbol;Acc:HGNC:24529]	20.394	0.35976	0.292827	1.22858	0.219231	0.827043
VAT1	ENSG00000108828	vesicle amine transport 1 [Source:HGNC Symbol;Acc:HGNC:16919]	703.825	0.359738	0.227881	1.57862	0.114422	0.777272
ZNF566	ENSG00000186017	zinc finger protein 566 [Source:HGNC Symbol;Acc:HGNC:25919]	29.4278	0.359502	0.254769	1.41109	0.158219	0.792417
FBXO17	ENSG00000269190	F-box protein 17 [Source:HGNC Symbol;Acc:HGNC:18754]	109.813	0.3593	0.185065	1.94148	0.0522006	0.732156
THG1L	ENSG00000113272	tRNA-histidine guanylyltransferase 1 like [Source:HGNC Symbol;Acc:HGNC:26053]	113.482	0.358852	0.148812	2.41145	0.0158893	0.666811
MKNK1	ENSG00000079277	MAPK interacting serine/threonine kinase 1 [Source:HGNC Symbol;Acc:HGNC:7110]	82.1944	0.35882	0.146798	2.4443	0.0145132	0.666811
IMPA2	ENSG00000141401	inositol monophosphatase 2 [Source:HGNC Symbol;Acc:HGNC:6051]	153.426	0.358615	0.150434	2.38387	0.0171317	0.666811
PPP3CC	ENSG00000120910	protein phosphatase 3 catalytic subunit gamma [Source:HGNC Symbol;Acc:HGNC:9316]	25.7927	0.358098	0.280522	1.27654	0.201764	0.816289
RELT	ENSG00000054967	RELT TNF receptor [Source:HGNC Symbol;Acc:HGNC:13764]	38.0179	0.358077	0.258847	1.38336	0.166555	0.80098
SNRK	ENSG00000163788	SNF related kinase [Source:HGNC Symbol;Acc:HGNC:30598]	33.4303	0.358042	0.229337	1.5612	0.118476	0.777272
CYB5RL	ENSG00000215883	cytochrome b5 reductase like [Source:HGNC Symbol;Acc:HGNC:32220]	43.6711	0.357837	0.220997	1.6192	0.105405	0.777272
AC097478.1	ENSG00000251095	novel transcript	8.96835	0.35769	0.400681	0.892706	0.372015	0.88063
MIR1244-2	ENSG00000283498	microRNA 1244-2 [Source:HGNC Symbol;Acc:HGNC:38321]	41.1014	0.357585	0.313758	1.13968	0.254418	0.835446
RMDN2	ENSG00000115841	regulator of microtubule dynamics 2 [Source:HGNC Symbol;Acc:HGNC:26567]	6.01833	0.357565	0.479072	0.746369	0.455445	0.909158
DMKN	ENSG00000161249	dermokine [Source:HGNC Symbol;Acc:HGNC:25063]	124.229	0.357377	0.190916	1.8719	0.0612198	0.743632
AKAP17A	ENSG00000197976	A-kinase anchoring protein 17A [Source:HGNC Symbol;Acc:HGNC:18783]	52.0421	0.357277	0.21628	1.65192	0.0985511	0.777272
SNX17	ENSG00000115234	sorting nexin 17 [Source:HGNC Symbol;Acc:HGNC:14979]	369.81	0.357226	0.260553	1.37103	0.170365	0.802578
ZNF277	ENSG00000198839	zinc finger protein 277 [Source:HGNC Symbol;Acc:HGNC:13070]	50.4926	0.357221	0.172392	2.07214	0.038252	0.72186
PLEKHM3	ENSG00000178385	pleckstrin homology domain containing M3 [Source:HGNC Symbol;Acc:HGNC:34006]	17.1411	0.357105	0.306517	1.16504	0.244003	0.829931
ATP5MD	ENSG00000173915	ATP synthase membrane subunit k [Source:HGNC Symbol;Acc:HGNC:30889]	993.92	0.356986	0.239504	1.49052	0.136088	0.78673
LAS1L	ENSG00000001497	LAS1 like ribosome biogenesis factor [Source:HGNC Symbol;Acc:HGNC:25726]	212.448	0.35687	0.179727	1.98562	0.0470755	0.727946
GPR176	ENSG00000166073	G protein-coupled receptor 176 [Source:HGNC Symbol;Acc:HGNC:32370]	20.7786	0.356814	0.306579	1.16386	0.244482	0.829931
EPB41L4B	ENSG00000095203	erythrocyte membrane protein band 4.1 like 4B [Source:HGNC Symbol;Acc:HGNC:19818]	36.1049	0.356805	0.209228	1.70534	0.0881306	0.776183
TRIM65	ENSG00000141569	tripartite motif containing 65 [Source:HGNC Symbol;Acc:HGNC:27316]	72.8973	0.35649	0.156886	2.27228	0.0230693	0.697299
NPTN-IT1	ENSG00000281183	NPTN intronic transcript 1 [Source:HGNC Symbol;Acc:HGNC:45091]	9.80774	0.356341	0.413176	0.862444	0.388443	0.886158
LIPA	ENSG00000107798	lipase A, lysosomal acid type [Source:HGNC Symbol;Acc:HGNC:6617]	237.862	0.356299	0.224569	1.58659	0.112605	0.777272
CARS	ENSG00000110619	cysteinyl-tRNA synthetase 1 [Source:HGNC Symbol;Acc:HGNC:1493]	332.512	0.355952	0.131912	2.69841	0.00696708	0.59036
PM20D2	ENSG00000146281	peptidase M20 domain containing 2 [Source:HGNC Symbol;Acc:HGNC:21408]	85.7189	0.355895	0.168834	2.10796	0.0350348	0.7186
ZNF419	ENSG00000105136	zinc finger protein 419 [Source:HGNC Symbol;Acc:HGNC:20648]	30.1475	0.355478	0.235108	1.51198	0.13054	0.78606
ZNHIT1	ENSG00000106400	zinc finger HIT-type containing 1 [Source:HGNC Symbol;Acc:HGNC:21688]	323.639	0.355472	0.219942	1.61621	0.10605	0.777272
EBP	ENSG00000147155	EBP cholestenol delta-isomerase [Source:HGNC Symbol;Acc:HGNC:3133]	1031.61	0.355369	0.222117	1.59991	0.109618	0.777272
CYGB	ENSG00000161544	cytoglobin [Source:HGNC Symbol;Acc:HGNC:16505]	595.547	0.355183	0.19778	1.79585	0.072518	0.752646
NUDT12	ENSG00000112874	nudix hydrolase 12 [Source:HGNC Symbol;Acc:HGNC:18826]	42.1669	0.354989	0.202751	1.75086	0.0799697	0.764786
AC073896.2	ENSG00000257303	CNPY2 antisense RNA 1 [Source:HGNC Symbol;Acc:HGNC:55480]	8.38116	0.354769	0.395835	0.896256	0.370116	0.879983
CDK20	ENSG00000156345	cyclin dependent kinase 20 [Source:HGNC Symbol;Acc:HGNC:21420]	12.7256	0.354706	0.424569	0.83545	0.403464	0.890217
EML6	ENSG00000214595	EMAP like 6 [Source:HGNC Symbol;Acc:HGNC:35412]	9.30985	0.354453	0.40797	0.868822	0.384944	0.885849
ZSWIM8	ENSG00000214655	zinc finger SWIM-type containing 8 [Source:HGNC Symbol;Acc:HGNC:23528]	67.5449	0.35418	0.174356	2.03136	0.0422187	0.727946
CST6	ENSG00000175315	cystatin E/M [Source:HGNC Symbol;Acc:HGNC:2478]	66.1652	0.354076	0.216688	1.63404	0.102251	0.777272
LGALS8	ENSG00000116977	galectin 8 [Source:HGNC Symbol;Acc:HGNC:6569]	184.877	0.353683	0.176168	2.00765	0.0446808	0.727946
AL118516.1	ENSG00000260708	TBC1D22A divergent transcript [Source:HGNC Symbol;Acc:HGNC:55388]	12.4931	0.353443	0.365848	0.966092	0.333998	0.86744
MRM1	ENSG00000278619	mitochondrial rRNA methyltransferase 1 [Source:HGNC Symbol;Acc:HGNC:26202]	7.96636	0.353256	0.530473	0.665927	0.505458	0.922147
TOR3A	ENSG00000186283	torsin family 3 member A [Source:HGNC Symbol;Acc:HGNC:11997]	54.0549	0.352795	0.195424	1.80528	0.0710301	0.752646
ZNF222	ENSG00000159885	zinc finger protein 222 [Source:HGNC Symbol;Acc:HGNC:13015]	8.83797	0.352666	0.417539	0.844631	0.398317	0.888211
TMEM59	ENSG00000116209	transmembrane protein 59 [Source:HGNC Symbol;Acc:HGNC:1239]	276.752	0.352666	0.123627	2.85267	0.0043354	0.4915
KNOP1	ENSG00000103550	lysine rich nucleolar protein 1 [Source:HGNC Symbol;Acc:HGNC:34404]	347.151	0.352436	0.20299	1.73622	0.0825252	0.766181
UAP1L1	ENSG00000197355	UDP-N-acetylglucosamine pyrophosphorylase 1 like 1 [Source:HGNC Symbol;Acc:HGNC:28082]	40.3551	0.352304	0.214327	1.64377	0.100223	0.777272
LIF	ENSG00000128342	LIF interleukin 6 family cytokine [Source:HGNC Symbol;Acc:HGNC:6596]	17.4771	0.352268	0.514373	0.684849	0.493439	0.919088
BBOF1	ENSG00000119636	basal body orientation factor 1 [Source:HGNC Symbol;Acc:HGNC:19855]	17.5658	0.352181	0.263283	1.33765	0.181011	0.807577
CELSR1	ENSG00000075275	cadherin EGF LAG seven-pass G-type receptor 1 [Source:HGNC Symbol;Acc:HGNC:1850]	11.6965	0.352064	0.351199	1.00246	0.316121	0.863294
ZNF267	ENSG00000185947	zinc finger protein 267 [Source:HGNC Symbol;Acc:HGNC:13060]	33.8129	0.351698	0.229955	1.52942	0.126161	0.78335
RASIP1	ENSG00000105538	Ras interacting protein 1 [Source:HGNC Symbol;Acc:HGNC:24716]	36.7551	0.351401	0.264595	1.32807	0.184156	0.807884
HAUS8	ENSG00000131351	HAUS augmin like complex subunit 8 [Source:HGNC Symbol;Acc:HGNC:30532]	118.89	0.351333	0.135747	2.58814	0.00964967	0.651974
LYRM4	ENSG00000214113	LYR motif containing 4 [Source:HGNC Symbol;Acc:HGNC:21365]	120.61	0.351269	0.18902	1.85837	0.0631165	0.745757
RAB36	ENSG00000100228	RAB36, member RAS oncogene family [Source:HGNC Symbol;Acc:HGNC:9775]	12.5	0.351181	0.384621	0.913058	0.361212	0.878614
PCDH18	ENSG00000189184	protocadherin 18 [Source:HGNC Symbol;Acc:HGNC:14268]	12.4902	0.350821	0.279185	1.25659	0.208902	0.822616
RCL1	ENSG00000120158	RNA terminal phosphate cyclase like 1 [Source:HGNC Symbol;Acc:HGNC:17687]	50.8506	0.350817	0.193702	1.81111	0.0701232	0.752646
ATP6V0B	ENSG00000117410	ATPase H+ transporting V0 subunit b [Source:HGNC Symbol;Acc:HGNC:861]	851.829	0.35073	0.247221	1.41869	0.155989	0.792417
PSMG3	ENSG00000157778	proteasome assembly chaperone 3 [Source:HGNC Symbol;Acc:HGNC:22420]	240.211	0.349639	0.188078	1.85902	0.0630249	0.745757
ZNF469	ENSG00000225614	zinc finger protein 469 [Source:HGNC Symbol;Acc:HGNC:23216]	10.575	0.349541	0.567203	0.616254	0.537727	0.927915
CARF	ENSG00000138380	calcium responsive transcription factor [Source:HGNC Symbol;Acc:HGNC:14435]	11.5758	0.349513	0.372879	0.937336	0.348586	0.875379
HMG20A	ENSG00000140382	high mobility group 20A [Source:HGNC Symbol;Acc:HGNC:5001]	52.8215	0.349297	0.177317	1.9699	0.0488501	0.727946
NHSL1	ENSG00000135540	NHS like 1 [Source:HGNC Symbol;Acc:HGNC:21021]	22.0231	0.349171	0.299851	1.16448	0.24423	0.829931
VEGFA	ENSG00000112715	vascular endothelial growth factor A [Source:HGNC Symbol;Acc:HGNC:12680]	105.37	0.349008	0.217664	1.60343	0.10884	0.777272
HTATIP2	ENSG00000109854	HIV-1 Tat interactive protein 2 [Source:HGNC Symbol;Acc:HGNC:16637]	138.26	0.348925	0.164786	2.11745	0.0342219	0.714945
TSPAN10	ENSG00000182612	tetraspanin 10 [Source:HGNC Symbol;Acc:HGNC:29942]	7.23746	0.348796	0.46475	0.750502	0.452952	0.908238
EMC9	ENSG00000100908	ER membrane protein complex subunit 9 [Source:HGNC Symbol;Acc:HGNC:20273]	157.194	0.348643	0.243066	1.43436	0.15147	0.792175
FAM50B	ENSG00000145945	family with sequence similarity 50 member B [Source:HGNC Symbol;Acc:HGNC:18789]	15.4997	0.348582	0.282772	1.23273	0.217676	0.826536
PPM1H	ENSG00000111110	protein phosphatase, Mg2+/Mn2+ dependent 1H [Source:HGNC Symbol;Acc:HGNC:18583]	11.6687	0.348387	0.361911	0.962633	0.335732	0.869225
ARHGAP1	ENSG00000175220	Rho GTPase activating protein 1 [Source:HGNC Symbol;Acc:HGNC:673]	128.093	0.347284	0.170418	2.03784	0.0415663	0.727946
SLC22A18	ENSG00000110628	solute carrier family 22 member 18 [Source:HGNC Symbol;Acc:HGNC:10964]	71.5189	0.347029	0.201352	1.72349	0.0848002	0.772581
DOPEY2	ENSG00000142197	DOP1 leucine zipper like protein B [Source:HGNC Symbol;Acc:HGNC:1291]	21.4313	0.346976	0.270493	1.28275	0.199579	0.815212
PHF11	ENSG00000136147	PHD finger protein 11 [Source:HGNC Symbol;Acc:HGNC:17024]	28.3221	0.346692	0.272182	1.27375	0.202752	0.816447
CCNC	ENSG00000112237	cyclin C [Source:HGNC Symbol;Acc:HGNC:1581]	333.54	0.345856	0.1976	1.75028	0.0800695	0.764786
ZNF502	ENSG00000196653	zinc finger protein 502 [Source:HGNC Symbol;Acc:HGNC:23718]	19.257	0.345847	0.285171	1.21277	0.225218	0.827045
FBXO4	ENSG00000151876	F-box protein 4 [Source:HGNC Symbol;Acc:HGNC:13583]	25.6466	0.345815	0.29832	1.15921	0.246371	0.830841
IL1RN	ENSG00000136689	interleukin 1 receptor antagonist [Source:HGNC Symbol;Acc:HGNC:6000]	7.35679	0.345805	0.586789	0.589318	0.555648	0.930047
MARCKSL1	ENSG00000175130	MARCKS like 1 [Source:HGNC Symbol;Acc:HGNC:7142]	90.581	0.345748	0.143031	2.41729	0.0156365	0.666811
ZNF836	ENSG00000196267	zinc finger protein 836 [Source:HGNC Symbol;Acc:HGNC:34333]	18.8646	0.345704	0.312696	1.10556	0.268917	0.843486
DUSP11	ENSG00000144048	dual specificity phosphatase 11 [Source:HGNC Symbol;Acc:HGNC:3066]	21.7701	0.34526	0.267015	1.29303	0.195999	0.814176
TSPAN6	ENSG00000000003	tetraspanin 6 [Source:HGNC Symbol;Acc:HGNC:11858]	85.5141	0.345063	0.16849	2.04797	0.0405629	0.727946
AKAP5	ENSG00000179841	A-kinase anchoring protein 5 [Source:HGNC Symbol;Acc:HGNC:375]	7.08707	0.344921	0.473563	0.728352	0.466398	0.912113
SNHG9	ENSG00000255198	small nucleolar RNA host gene 9 [Source:HGNC Symbol;Acc:HGNC:33102]	78.174	0.344897	0.206916	1.66685	0.0955452	0.777272
GPRIN1	ENSG00000169258	G protein regulated inducer of neurite outgrowth 1 [Source:HGNC Symbol;Acc:HGNC:24835]	62.8565	0.344695	0.255561	1.34878	0.177408	0.805812
CARD6	ENSG00000132357	caspase recruitment domain family member 6 [Source:HGNC Symbol;Acc:HGNC:16394]	21.0126	0.344546	0.259068	1.32994	0.183537	0.807884
RNF138	ENSG00000134758	ring finger protein 138 [Source:HGNC Symbol;Acc:HGNC:17765]	81.7702	0.344034	0.184526	1.86442	0.0622625	0.744071
PRELID3A	ENSG00000141391	PRELI domain containing 3A [Source:HGNC Symbol;Acc:HGNC:24639]	14.4095	0.343989	0.410516	0.837943	0.402063	0.890084
RPL10	ENSG00000147403	ribosomal protein L10 [Source:HGNC Symbol;Acc:HGNC:10298]	4478.38	0.343857	0.24889	1.38156	0.167106	0.801413
PELI1	ENSG00000197329	pellino E3 ubiquitin protein ligase 1 [Source:HGNC Symbol;Acc:HGNC:8827]	13.3813	0.343741	0.414216	0.829859	0.406618	0.891209
LMBRD1	ENSG00000168216	LMBR1 domain containing 1 [Source:HGNC Symbol;Acc:HGNC:23038]	52.2911	0.343713	0.173825	1.97735	0.0480022	0.727946
ZKSCAN4	ENSG00000187626	zinc finger with KRAB and SCAN domains 4 [Source:HGNC Symbol;Acc:HGNC:13854]	27.4777	0.343568	0.261799	1.31233	0.189407	0.810292
TRAPPC5	ENSG00000181029	trafficking protein particle complex subunit 5 [Source:HGNC Symbol;Acc:HGNC:23067]	5.98052	0.343554	0.506087	0.678844	0.497237	0.919611
CBWD2	ENSG00000136682	COBW domain containing 2 [Source:HGNC Symbol;Acc:HGNC:17907]	11.1046	0.34336	0.341939	1.00415	0.315305	0.863138
TNFAIP2	ENSG00000185215	TNF alpha induced protein 2 [Source:HGNC Symbol;Acc:HGNC:11895]	123.256	0.343163	0.193656	1.77202	0.0763909	0.759025
VAC14	ENSG00000103043	VAC14 component of PIKFYVE complex [Source:HGNC Symbol;Acc:HGNC:25507]	129.142	0.342773	0.218708	1.56726	0.117053	0.777272
FAM160A2	ENSG00000051009	FHF complex subunit HOOK interacting protein 1B [Source:HGNC Symbol;Acc:HGNC:25378]	45.6108	0.342037	0.210668	1.62358	0.104465	0.777272
RPL3	ENSG00000100316	ribosomal protein L3 [Source:HGNC Symbol;Acc:HGNC:10332]	2446.46	0.341945	0.215809	1.58448	0.113085	0.777272
ZC2HC1A	ENSG00000104427	zinc finger C2HC-type containing 1A [Source:HGNC Symbol;Acc:HGNC:24277]	52.3388	0.341694	0.176179	1.93946	0.0524447	0.732156
AC016205.1	ENSG00000267374	MIR924 host gene [Source:HGNC Symbol;Acc:HGNC:44332]	45.0427	0.341663	0.194912	1.75291	0.079618	0.764786
SHMT2	ENSG00000182199	serine hydroxymethyltransferase 2 [Source:HGNC Symbol;Acc:HGNC:10852]	838.571	0.341645	0.171381	1.99348	0.046209	0.727946
MDFIC	ENSG00000135272	MyoD family inhibitor domain containing [Source:HGNC Symbol;Acc:HGNC:28870]	26.8185	0.341566	0.26733	1.27769	0.201357	0.816289
ZNF268	ENSG00000090612	zinc finger protein 268 [Source:HGNC Symbol;Acc:HGNC:13061]	74.5298	0.341459	0.178833	1.90937	0.0562144	0.734402
MYLK-AS1	ENSG00000239523	MYLK antisense RNA 1 [Source:HGNC Symbol;Acc:HGNC:42440]	11.4281	0.34137	0.375778	0.908435	0.363648	0.879983
RALGPS1	ENSG00000136828	Ral GEF with PH domain and SH3 binding motif 1 [Source:HGNC Symbol;Acc:HGNC:16851]	14.5155	0.341217	0.35021	0.974319	0.329898	0.866682
PLRG1	ENSG00000171566	pleiotropic regulator 1 [Source:HGNC Symbol;Acc:HGNC:9089]	268.661	0.341033	0.119244	2.85995	0.00423706	0.4915
ZNF35	ENSG00000169981	zinc finger protein 35 [Source:HGNC Symbol;Acc:HGNC:13099]	22.7624	0.340946	0.257141	1.32591	0.184869	0.807884
KIAA1147	ENSG00000257093	DENN domain containing 11 [Source:HGNC Symbol;Acc:HGNC:29472]	21.1036	0.340423	0.284594	1.19617	0.231629	0.827045
ZNF496	ENSG00000162714	zinc finger protein 496 [Source:HGNC Symbol;Acc:HGNC:23713]	69.2631	0.340382	0.172467	1.9736	0.0484273	0.727946
C5orf51	ENSG00000205765	chromosome 5 open reading frame 51 [Source:HGNC Symbol;Acc:HGNC:27750]	110.927	0.34037	0.185042	1.83942	0.065853	0.745757
ZNF330	ENSG00000109445	zinc finger protein 330 [Source:HGNC Symbol;Acc:HGNC:15462]	67.4897	0.340148	0.182068	1.86825	0.0617278	0.743632
GRPEL2	ENSG00000164284	GrpE like 2, mitochondrial [Source:HGNC Symbol;Acc:HGNC:21060]	162.758	0.339996	0.131084	2.59372	0.00949437	0.651974
TMCO1	ENSG00000143183	transmembrane and coiled-coil domains 1 [Source:HGNC Symbol;Acc:HGNC:18188]	393.938	0.339984	0.161576	2.10418	0.0353628	0.720716
TM4SF1	ENSG00000169908	transmembrane 4 L six family member 1 [Source:HGNC Symbol;Acc:HGNC:11853]	208.497	0.339887	0.158698	2.14172	0.0322156	0.711157
RBM15	ENSG00000162775	RNA binding motif protein 15 [Source:HGNC Symbol;Acc:HGNC:14959]	33.0784	0.339814	0.206589	1.64488	0.0999943	0.777272
AC240274.1	ENSG00000271254	0	15.5941	0.339742	0.5018	0.677046	0.498377	0.919757
NMRK1	ENSG00000106733	nicotinamide riboside kinase 1 [Source:HGNC Symbol;Acc:HGNC:26057]	28.8229	0.339669	0.231303	1.4685	0.141968	0.78846
MGST3	ENSG00000143198	microsomal glutathione S-transferase 3 [Source:HGNC Symbol;Acc:HGNC:7064]	546.782	0.339179	0.213155	1.59123	0.111557	0.777272
CAPG	ENSG00000042493	capping actin protein, gelsolin like [Source:HGNC Symbol;Acc:HGNC:1474]	576.773	0.33908	0.211549	1.60284	0.10897	0.777272
ZNF133	ENSG00000125846	zinc finger protein 133 [Source:HGNC Symbol;Acc:HGNC:12917]	56.9257	0.339026	0.167592	2.02293	0.0430809	0.727946
AC007325.4	ENSG00000278817	0	6.19171	0.338993	0.490596	0.690981	0.489577	0.918312
ASAH2B	ENSG00000204147	N-acylsphingosine amidohydrolase 2B [Source:HGNC Symbol;Acc:HGNC:23456]	12.5749	0.33897	0.368239	0.920517	0.357303	0.878614
RRAGD	ENSG00000025039	Ras related GTP binding D [Source:HGNC Symbol;Acc:HGNC:19903]	45.4496	0.338875	0.258581	1.31052	0.19002	0.811842
SORBS2	ENSG00000154556	sorbin and SH3 domain containing 2 [Source:HGNC Symbol;Acc:HGNC:24098]	98.3374	0.338809	0.177249	1.91149	0.0559417	0.734402
ZNF329	ENSG00000181894	zinc finger protein 329 [Source:HGNC Symbol;Acc:HGNC:14209]	19.5627	0.338795	0.341582	0.99184	0.321275	0.864353
THBS3	ENSG00000169231	thrombospondin 3 [Source:HGNC Symbol;Acc:HGNC:11787]	18.0509	0.338706	0.313446	1.08059	0.279879	0.851117
ARHGEF5	ENSG00000050327	Rho guanine nucleotide exchange factor 5 [Source:HGNC Symbol;Acc:HGNC:13209]	29.1436	0.338678	0.254487	1.33083	0.183246	0.807884
PDE9A	ENSG00000160191	phosphodiesterase 9A [Source:HGNC Symbol;Acc:HGNC:8795]	6.60809	0.338611	0.629088	0.538257	0.5904	0.939055
NPEPL1	ENSG00000215440	aminopeptidase like 1 [Source:HGNC Symbol;Acc:HGNC:16244]	25.8616	0.338562	0.2693	1.25719	0.208684	0.822616
SLC12A6	ENSG00000140199	solute carrier family 12 member 6 [Source:HGNC Symbol;Acc:HGNC:10914]	26.0416	0.338516	0.251111	1.34807	0.177635	0.805812
PGRMC1	ENSG00000101856	progesterone receptor membrane component 1 [Source:HGNC Symbol;Acc:HGNC:16090]	258.338	0.338207	0.144987	2.33267	0.0196656	0.688179
MAMSTR	ENSG00000176909	MEF2 activating motif and SAP domain containing transcriptional regulator [Source:HGNC Symbol;Acc:HGNC:26689]	10.03	0.338066	0.398708	0.847904	0.396491	0.88818
B3GNTL1	ENSG00000175711	UDP-GlcNAc:betaGal beta-1,3-N-acetylglucosaminyltransferase like 1 [Source:HGNC Symbol;Acc:HGNC:21727]	10.6266	0.33802	0.402377	0.840058	0.400876	0.889156
MTERF1	ENSG00000127989	mitochondrial transcription termination factor 1 [Source:HGNC Symbol;Acc:HGNC:21463]	37.5356	0.337841	0.256515	1.31704	0.187824	0.809355
MYZAP	ENSG00000263155	myocardial zonula adherens protein [Source:HGNC Symbol;Acc:HGNC:43444]	6.53581	0.337821	0.50276	0.671933	0.501626	0.92089
ZNF134	ENSG00000213762	zinc finger protein 134 [Source:HGNC Symbol;Acc:HGNC:12918]	58.4383	0.337598	0.182973	1.84507	0.0650272	0.745757
SNRPA1	ENSG00000131876	small nuclear ribonucleoprotein polypeptide A' [Source:HGNC Symbol;Acc:HGNC:11152]	393.103	0.337525	0.242918	1.38946	0.164693	0.799734
IFI35	ENSG00000068079	interferon induced protein 35 [Source:HGNC Symbol;Acc:HGNC:5399]	104.265	0.337506	0.194929	1.73143	0.0833758	0.76805
DNER	ENSG00000187957	delta/notch like EGF repeat containing [Source:HGNC Symbol;Acc:HGNC:24456]	13.3533	0.337219	0.340943	0.989077	0.322626	0.864353
SLITRK5	ENSG00000165300	SLIT and NTRK like family member 5 [Source:HGNC Symbol;Acc:HGNC:20295]	29.6646	0.336917	0.232119	1.45148	0.146645	0.788818
FAM24B	ENSG00000213185	family with sequence similarity 24 member B [Source:HGNC Symbol;Acc:HGNC:23475]	11.3271	0.336894	0.391089	0.861427	0.389003	0.886158
NAMPT	ENSG00000105835	nicotinamide phosphoribosyltransferase [Source:HGNC Symbol;Acc:HGNC:30092]	138.334	0.336727	0.146854	2.29294	0.0218515	0.694013
PIGT	ENSG00000124155	phosphatidylinositol glycan anchor biosynthesis class T [Source:HGNC Symbol;Acc:HGNC:14938]	349.565	0.336662	0.208008	1.61851	0.105554	0.777272
PPP1R14C	ENSG00000198729	protein phosphatase 1 regulatory inhibitor subunit 14C [Source:HGNC Symbol;Acc:HGNC:14952]	34.9584	0.336472	0.237557	1.41639	0.156662	0.792417
PRPS1	ENSG00000147224	phosphoribosyl pyrophosphate synthetase 1 [Source:HGNC Symbol;Acc:HGNC:9462]	110.829	0.336423	0.191497	1.7568	0.0789518	0.764656
NUP210	ENSG00000132182	nucleoporin 210 [Source:HGNC Symbol;Acc:HGNC:30052]	18.7601	0.336413	0.289796	1.16086	0.245698	0.829931
MEMO1	ENSG00000162959	mediator of cell motility 1 [Source:HGNC Symbol;Acc:HGNC:14014]	14.8994	0.336241	0.393595	0.854281	0.392949	0.886158
RABL2B	ENSG00000079974	RAB, member of RAS oncogene family like 2B [Source:HGNC Symbol;Acc:HGNC:9800]	26.4022	0.335777	0.292074	1.14963	0.250296	0.833126
ARPIN	ENSG00000242498	actin related protein 2/3 complex inhibitor [Source:HGNC Symbol;Acc:HGNC:28782]	51.8619	0.335666	0.192229	1.74618	0.0807799	0.766181
YAE1D1	ENSG00000241127	YAE1 maturation factor of ABCE1 [Source:HGNC Symbol;Acc:HGNC:24857]	44.8631	0.335229	0.198346	1.69012	0.0910047	0.776183
ZNF322	ENSG00000181315	zinc finger protein 322 [Source:HGNC Symbol;Acc:HGNC:23640]	10.6799	0.334936	0.381843	0.877157	0.380401	0.883137
PARP9	ENSG00000138496	poly(ADP-ribose) polymerase family member 9 [Source:HGNC Symbol;Acc:HGNC:24118]	53.3359	0.334613	0.182064	1.83788	0.0660796	0.745757
SGSM3	ENSG00000100359	small G protein signaling modulator 3 [Source:HGNC Symbol;Acc:HGNC:25228]	20.7298	0.334353	0.296515	1.12761	0.259485	0.838082
INHBA	ENSG00000122641	inhibin subunit beta A [Source:HGNC Symbol;Acc:HGNC:6066]	11.2898	0.33431	0.802756	0.416453	0.677078	0.955641
TRPS1	ENSG00000104447	transcriptional repressor GATA binding 1 [Source:HGNC Symbol;Acc:HGNC:12340]	50.3588	0.334274	0.183177	1.82487	0.0680205	0.748244
RASSF4	ENSG00000107551	Ras association domain family member 4 [Source:HGNC Symbol;Acc:HGNC:20793]	17.6996	0.334218	0.310698	1.0757	0.282061	0.851727
SEZ6L2	ENSG00000174938	seizure related 6 homolog like 2 [Source:HGNC Symbol;Acc:HGNC:30844]	21.1478	0.333878	0.287437	1.16157	0.24541	0.829931
SDHAF4	ENSG00000154079	succinate dehydrogenase complex assembly factor 4 [Source:HGNC Symbol;Acc:HGNC:20957]	11.4219	0.33375	0.389921	0.855944	0.392029	0.886158
HAX1	ENSG00000143575	HCLS1 associated protein X-1 [Source:HGNC Symbol;Acc:HGNC:16915]	547.111	0.333604	0.2065	1.61552	0.106198	0.777272
PCID2	ENSG00000126226	PCI domain containing 2 [Source:HGNC Symbol;Acc:HGNC:25653]	102.117	0.333448	0.151482	2.20125	0.0277185	0.706393
ADPRM	ENSG00000170222	ADP-ribose/CDP-alcohol diphosphatase, manganese dependent [Source:HGNC Symbol;Acc:HGNC:30925]	21.9278	0.333405	0.286921	1.16201	0.245232	0.829931
SMYD3	ENSG00000185420	SET and MYND domain containing 3 [Source:HGNC Symbol;Acc:HGNC:15513]	70.1122	0.333217	0.185477	1.79654	0.0724082	0.752646
CCBE1	ENSG00000183287	collagen and calcium binding EGF domains 1 [Source:HGNC Symbol;Acc:HGNC:29426]	151.933	0.33314	0.116797	2.8523	0.00434038	0.4915
CD83	ENSG00000112149	CD83 molecule [Source:HGNC Symbol;Acc:HGNC:1703]	9.32588	0.333009	0.405516	0.821199	0.411533	0.892091
LAMP3	ENSG00000078081	lysosomal associated membrane protein 3 [Source:HGNC Symbol;Acc:HGNC:14582]	19.6518	0.332711	0.390716	0.851543	0.394468	0.886268
ORMDL1	ENSG00000128699	ORMDL sphingolipid biosynthesis regulator 1 [Source:HGNC Symbol;Acc:HGNC:16036]	214.489	0.332613	0.139542	2.38361	0.0171438	0.666811
HSBP1	ENSG00000230989	heat shock factor binding protein 1 [Source:HGNC Symbol;Acc:HGNC:5203]	320.336	0.332363	0.166059	2.00147	0.0453418	0.727946
GMPR2	ENSG00000100938	guanosine monophosphate reductase 2 [Source:HGNC Symbol;Acc:HGNC:4377]	210.009	0.332197	0.17159	1.936	0.0528677	0.732156
CDKN1A	ENSG00000124762	cyclin dependent kinase inhibitor 1A [Source:HGNC Symbol;Acc:HGNC:1784]	641.863	0.332044	0.134016	2.47764	0.0132256	0.654664
DUSP16	ENSG00000111266	dual specificity phosphatase 16 [Source:HGNC Symbol;Acc:HGNC:17909]	29.8214	0.331809	0.240796	1.37797	0.168214	0.801413
TYMSOS	ENSG00000176912	TYMS opposite strand RNA [Source:HGNC Symbol;Acc:HGNC:29553]	20.7277	0.331732	0.275179	1.20552	0.228004	0.827045
SCIN	ENSG00000006747	scinderin [Source:HGNC Symbol;Acc:HGNC:21695]	11.4358	0.331732	0.370332	0.895769	0.370376	0.879983
DCP1B	ENSG00000151065	decapping mRNA 1B [Source:HGNC Symbol;Acc:HGNC:24451]	16.1256	0.331636	0.327256	1.01338	0.310878	0.861167
SPA17	ENSG00000064199	sperm autoantigenic protein 17 [Source:HGNC Symbol;Acc:HGNC:11210]	37.6279	0.331629	0.242809	1.3658	0.172001	0.804384
RAP1GAP2	ENSG00000132359	RAP1 GTPase activating protein 2 [Source:HGNC Symbol;Acc:HGNC:29176]	23.8183	0.331116	0.287495	1.15173	0.249432	0.83292
EXPH5	ENSG00000110723	exophilin 5 [Source:HGNC Symbol;Acc:HGNC:30578]	21.8451	0.331095	0.297586	1.1126	0.265878	0.842604
AMN1	ENSG00000151743	antagonist of mitotic exit network 1 homolog [Source:HGNC Symbol;Acc:HGNC:27281]	11.2817	0.330789	0.415932	0.795296	0.426441	0.896227
CYP4F11	ENSG00000171903	cytochrome P450 family 4 subfamily F member 11 [Source:HGNC Symbol;Acc:HGNC:13265]	10.715	0.330677	0.753616	0.438787	0.660816	0.950815
MMAA	ENSG00000151611	metabolism of cobalamin associated A [Source:HGNC Symbol;Acc:HGNC:18871]	10.3356	0.330344	0.392805	0.840988	0.400355	0.889156
C7orf43	ENSG00000146826	trafficking protein particle complex subunit 14 [Source:HGNC Symbol;Acc:HGNC:25604]	13.8457	0.329582	0.313304	1.05195	0.292821	0.857818
AKR1C3	ENSG00000196139	aldo-keto reductase family 1 member C3 [Source:HGNC Symbol;Acc:HGNC:386]	18.4208	0.329388	0.475025	0.693413	0.488051	0.91823
WDR48	ENSG00000114742	WD repeat domain 48 [Source:HGNC Symbol;Acc:HGNC:30914]	80.8352	0.329197	0.133526	2.46542	0.0136854	0.65996
BMI1	ENSG00000168283	BMI1 proto-oncogene, polycomb ring finger [Source:HGNC Symbol;Acc:HGNC:1066]	45.6174	0.329107	0.201197	1.63575	0.101893	0.777272
NMD3	ENSG00000169251	NMD3 ribosome export adaptor [Source:HGNC Symbol;Acc:HGNC:24250]	67.5484	0.328977	0.169775	1.93772	0.0526579	0.732156
SMIM29	ENSG00000186577	small integral membrane protein 29 [Source:HGNC Symbol;Acc:HGNC:1340]	84.9937	0.328941	0.228558	1.4392	0.150094	0.790626
HOXB2	ENSG00000173917	homeobox B2 [Source:HGNC Symbol;Acc:HGNC:5113]	27.795	0.32889	0.296095	1.11076	0.266673	0.842604
CTSF	ENSG00000174080	cathepsin F [Source:HGNC Symbol;Acc:HGNC:2531]	20.3364	0.328857	0.279766	1.17547	0.239807	0.829931
MIR762HG	ENSG00000260083	MIR762 host gene [Source:HGNC Symbol;Acc:HGNC:51386]	8.19284	0.327998	0.398138	0.82383	0.410036	0.892051
VWA5A	ENSG00000110002	von Willebrand factor A domain containing 5A [Source:HGNC Symbol;Acc:HGNC:6658]	12.159	0.327997	0.327686	1.00095	0.316853	0.863408
CALCOCO1	ENSG00000012822	calcium binding and coiled-coil domain 1 [Source:HGNC Symbol;Acc:HGNC:29306]	30.8205	0.327971	0.215677	1.52066	0.128346	0.78606
SEPT6	ENSG00000125354	septin 6 [Source:HGNC Symbol;Acc:HGNC:15848]	84.0184	0.327601	0.180908	1.81087	0.0701611	0.752646
SDCBP	ENSG00000137575	syndecan binding protein [Source:HGNC Symbol;Acc:HGNC:10662]	238.589	0.3276	0.158551	2.06622	0.0388077	0.725002
DCXR	ENSG00000169738	dicarbonyl and L-xylulose reductase [Source:HGNC Symbol;Acc:HGNC:18985]	1158.64	0.326908	0.223688	1.46145	0.143893	0.788818
AL592148.3	ENSG00000272750	novel transcript, antisense to MIA3	7.45317	0.326863	0.502975	0.64986	0.515783	0.925258
TP53INP1	ENSG00000164938	tumor protein p53 inducible nuclear protein 1 [Source:HGNC Symbol;Acc:HGNC:18022]	28.883	0.326605	0.226574	1.44149	0.149446	0.790617
ARAP3	ENSG00000120318	ArfGAP with RhoGAP domain, ankyrin repeat and PH domain 3 [Source:HGNC Symbol;Acc:HGNC:24097]	60.7746	0.326301	0.174621	1.86863	0.061675	0.743632
GOLGA2P5	ENSG00000238105	GOLGA2 pseudogene 5 [Source:HGNC Symbol;Acc:HGNC:25315]	35.3796	0.326277	0.224093	1.45599	0.145395	0.788818
ACSL1	ENSG00000151726	acyl-CoA synthetase long chain family member 1 [Source:HGNC Symbol;Acc:HGNC:3569]	281.217	0.326235	0.113472	2.87502	0.00404007	0.484676
BCAP31	ENSG00000185825	B cell receptor associated protein 31 [Source:HGNC Symbol;Acc:HGNC:16695]	821.881	0.326225	0.235545	1.38498	0.166058	0.800286
AL137784.3	ENSG00000279170	thiosulfate sulfurtransferase like domain containing 3 [Source:HGNC Symbol;Acc:HGNC:40910]	30.672	0.326094	0.229509	1.42083	0.155365	0.792417
FLOT2	ENSG00000132589	flotillin 2 [Source:HGNC Symbol;Acc:HGNC:3758]	388.776	0.325841	0.25041	1.30123	0.193179	0.814038
RN7SL636P	ENSG00000244376	RNA, 7SL, cytoplasmic 636, pseudogene [Source:HGNC Symbol;Acc:HGNC:46652]	8.31999	0.325752	0.407132	0.800115	0.423644	0.895886
MT-TV	ENSG00000210077	mitochondrially encoded tRNA-Val (GUN) [Source:HGNC Symbol;Acc:HGNC:7500]	100.531	0.324656	0.340723	0.952845	0.340669	0.871545
ZRSR2	ENSG00000169249	zinc finger CCCH-type, RNA binding motif and serine/arginine rich 2 [Source:HGNC Symbol;Acc:HGNC:23019]	54.9048	0.324579	0.228486	1.42056	0.155444	0.792417
ZNF695	ENSG00000197472	zinc finger protein 695 [Source:HGNC Symbol;Acc:HGNC:30954]	8.27157	0.324467	0.463371	0.700233	0.483782	0.917448
PRSS21	ENSG00000007038	serine protease 21 [Source:HGNC Symbol;Acc:HGNC:9485]	16.0132	0.324447	0.370825	0.874932	0.381611	0.884069
RIC8B	ENSG00000111785	RIC8 guanine nucleotide exchange factor B [Source:HGNC Symbol;Acc:HGNC:25555]	41.1333	0.324154	0.20556	1.57693	0.114811	0.777272
HTR1D	ENSG00000179546	5-hydroxytryptamine receptor 1D [Source:HGNC Symbol;Acc:HGNC:5289]	18.325	0.323952	0.355146	0.912165	0.361682	0.878614
THAP8	ENSG00000161277	THAP domain containing 8 [Source:HGNC Symbol;Acc:HGNC:23191]	19.4366	0.323702	0.291439	1.1107	0.266696	0.842604
ATP6V1G1	ENSG00000136888	ATPase H+ transporting V1 subunit G1 [Source:HGNC Symbol;Acc:HGNC:864]	528.216	0.323349	0.122669	2.63596	0.00839005	0.63802
FCHSD2	ENSG00000137478	FCH and double SH3 domains 2 [Source:HGNC Symbol;Acc:HGNC:29114]	17.8898	0.323051	0.302675	1.06732	0.285827	0.854099
CSNK2B	ENSG00000204435	casein kinase 2 beta [Source:HGNC Symbol;Acc:HGNC:2460]	427.45	0.322635	0.154902	2.08284	0.0372661	0.721837
GYG1	ENSG00000163754	glycogenin 1 [Source:HGNC Symbol;Acc:HGNC:4699]	114.024	0.322617	0.211367	1.52634	0.126926	0.785051
METTL9	ENSG00000197006	methyltransferase like 9 [Source:HGNC Symbol;Acc:HGNC:24586]	183.766	0.322404	0.131897	2.44436	0.0145111	0.666811
CAVIN3	ENSG00000170955	caveolae associated protein 3 [Source:HGNC Symbol;Acc:HGNC:9400]	117.997	0.322374	0.218696	1.47408	0.140461	0.78846
NLRC5	ENSG00000140853	NLR family CARD domain containing 5 [Source:HGNC Symbol;Acc:HGNC:29933]	55.0086	0.322314	0.172997	1.86311	0.0624462	0.745271
MAPK13	ENSG00000156711	mitogen-activated protein kinase 13 [Source:HGNC Symbol;Acc:HGNC:6875]	132.057	0.322158	0.215883	1.49228	0.135626	0.78606
B3GALNT1	ENSG00000169255	beta-1,3-N-acetylgalactosaminyltransferase 1 (globoside blood group) [Source:HGNC Symbol;Acc:HGNC:918]	12.9826	0.322127	0.399702	0.805918	0.42029	0.894826
FAM213A	ENSG00000122378	peroxiredoxin like 2A [Source:HGNC Symbol;Acc:HGNC:28651]	128.22	0.322007	0.132305	2.43382	0.0149403	0.666811
ALDH18A1	ENSG00000059573	aldehyde dehydrogenase 18 family member A1 [Source:HGNC Symbol;Acc:HGNC:9722]	62.8082	0.321862	0.220045	1.46271	0.143546	0.788818
TRMT10A	ENSG00000145331	tRNA methyltransferase 10A [Source:HGNC Symbol;Acc:HGNC:28403]	55.1593	0.321667	0.240631	1.33677	0.181299	0.807577
AP3S2	ENSG00000157823	adaptor related protein complex 3 subunit sigma 2 [Source:HGNC Symbol;Acc:HGNC:571]	55.2984	0.321592	0.169799	1.89395	0.0582315	0.741145
RNF4	ENSG00000063978	ring finger protein 4 [Source:HGNC Symbol;Acc:HGNC:10067]	119.924	0.321539	0.191326	1.68058	0.0928436	0.776183
DGCR6L	ENSG00000128185	DiGeorge syndrome critical region gene 6 like [Source:HGNC Symbol;Acc:HGNC:18551]	127.186	0.321427	0.187847	1.71111	0.0870606	0.775957
MAT2B	ENSG00000038274	methionine adenosyltransferase 2B [Source:HGNC Symbol;Acc:HGNC:6905]	141.689	0.321003	0.134505	2.38655	0.0170071	0.666811
ADAM17	ENSG00000151694	ADAM metallopeptidase domain 17 [Source:HGNC Symbol;Acc:HGNC:195]	268.78	0.321001	0.17067	1.88082	0.0599958	0.743632
MT-CO2	ENSG00000198712	mitochondrially encoded cytochrome c oxidase II [Source:HGNC Symbol;Acc:HGNC:7421]	15967.8	0.320548	0.182997	1.75166	0.0798323	0.764786
HMGB1	ENSG00000189403	high mobility group box 1 [Source:HGNC Symbol;Acc:HGNC:4983]	1289.65	0.320483	0.148541	2.15754	0.0309635	0.708807
CENPS	ENSG00000175279	centromere protein S [Source:HGNC Symbol;Acc:HGNC:23163]	47.3691	0.320389	0.17559	1.82464	0.0680559	0.748244
AC132872.1	ENSG00000260563	novel transcript	8.95386	0.320279	0.527229	0.607477	0.543535	0.929045
TUBGCP5	ENSG00000275835	tubulin gamma complex associated protein 5 [Source:HGNC Symbol;Acc:HGNC:18600]	37.7487	0.320171	0.247227	1.29505	0.195303	0.814176
AVEN	ENSG00000169857	apoptosis and caspase activation inhibitor [Source:HGNC Symbol;Acc:HGNC:13509]	38.6185	0.319715	0.231558	1.38071	0.167368	0.801413
MOK	ENSG00000080823	MOK protein kinase [Source:HGNC Symbol;Acc:HGNC:9833]	64.8491	0.319197	0.197036	1.61999	0.105234	0.777272
RABGEF1	ENSG00000154710	RAB guanine nucleotide exchange factor 1 [Source:HGNC Symbol;Acc:HGNC:17676]	23.202	0.319117	0.269003	1.18629	0.235506	0.82706
USE1	ENSG00000053501	unconventional SNARE in the ER 1 [Source:HGNC Symbol;Acc:HGNC:30882]	114.932	0.31904	0.250368	1.27428	0.202563	0.816337
MRPS21	ENSG00000266472	mitochondrial ribosomal protein S21 [Source:HGNC Symbol;Acc:HGNC:14046]	604.862	0.319023	0.235131	1.35679	0.174848	0.804668
AC002558.3	ENSG00000262265	novel transcript, sense intronic to CDC27	11.544	0.31898	0.384043	0.830584	0.406209	0.891209
DNAH14	ENSG00000185842	dynein axonemal heavy chain 14 [Source:HGNC Symbol;Acc:HGNC:2945]	20.8997	0.318772	0.318155	1.00194	0.316372	0.863408
SENP8	ENSG00000166192	SUMO peptidase family member, NEDD8 specific [Source:HGNC Symbol;Acc:HGNC:22992]	15.2726	0.3187	0.310165	1.02752	0.304177	0.858984
UBE2D1	ENSG00000072401	ubiquitin conjugating enzyme E2 D1 [Source:HGNC Symbol;Acc:HGNC:12474]	56.8543	0.318598	0.172428	1.84772	0.0646428	0.745757
NMRAL2P	ENSG00000171658	NmrA like redox sensor 2, pseudogene [Source:HGNC Symbol;Acc:HGNC:52332]	6.74005	0.318546	1.04813	0.303919	0.76119	0.97101
CNOT9	ENSG00000144580	CCR4-NOT transcription complex subunit 9 [Source:HGNC Symbol;Acc:HGNC:10445]	227.474	0.318466	0.134538	2.36711	0.0179278	0.676264
SNHG5	ENSG00000203875	small nucleolar RNA host gene 5 [Source:HGNC Symbol;Acc:HGNC:21026]	374.781	0.318393	0.210645	1.51152	0.130657	0.78606
KAT8	ENSG00000103510	lysine acetyltransferase 8 [Source:HGNC Symbol;Acc:HGNC:17933]	98.4838	0.318358	0.201984	1.57615	0.114991	0.777272
ZDHHC6	ENSG00000023041	zinc finger DHHC-type palmitoyltransferase 6 [Source:HGNC Symbol;Acc:HGNC:19160]	146.241	0.318329	0.146438	2.17381	0.0297193	0.706393
TMCO6	ENSG00000113119	transmembrane and coiled-coil domains 6 [Source:HGNC Symbol;Acc:HGNC:28814]	21.4902	0.318257	0.290191	1.09671	0.272766	0.847355
NDUFS5	ENSG00000168653	NADH:ubiquinone oxidoreductase subunit S5 [Source:HGNC Symbol;Acc:HGNC:7712]	1774.85	0.318049	0.246642	1.28951	0.19722	0.814628
AC093752.1	ENSG00000245958	septin 7 pseudogene 14 [Source:HGNC Symbol;Acc:HGNC:44219]	24.1728	0.317806	0.262354	1.21136	0.225757	0.827045
SERTAD4-AS1	ENSG00000203706	SERTAD4 antisense RNA 1 [Source:HGNC Symbol;Acc:HGNC:32019]	16.8577	0.31775	0.30972	1.02592	0.304927	0.858984
MTATP6P1	ENSG00000248527	MT-ATP6 pseudogene 1 [Source:HGNC Symbol;Acc:HGNC:44575]	749.716	0.317547	0.190313	1.66855	0.0952069	0.777272
EDF1	ENSG00000107223	endothelial differentiation related factor 1 [Source:HGNC Symbol;Acc:HGNC:3164]	1042.92	0.31745	0.227183	1.39733	0.162314	0.796838
RPE	ENSG00000197713	ribulose-5-phosphate-3-epimerase [Source:HGNC Symbol;Acc:HGNC:10293]	94.0162	0.317313	0.15114	2.09946	0.0357764	0.721794
DPY19L4	ENSG00000156162	dpy-19 like 4 [Source:HGNC Symbol;Acc:HGNC:27829]	60.1609	0.316996	0.169722	1.86773	0.0617993	0.743632
ARMCX2	ENSG00000184867	armadillo repeat containing X-linked 2 [Source:HGNC Symbol;Acc:HGNC:16869]	17.7253	0.316856	0.335444	0.944587	0.34487	0.875367
DUSP9	ENSG00000130829	dual specificity phosphatase 9 [Source:HGNC Symbol;Acc:HGNC:3076]	7.52937	0.316669	0.383184	0.826414	0.408569	0.891786
THAP9	ENSG00000168152	THAP domain containing 9 [Source:HGNC Symbol;Acc:HGNC:23192]	8.97584	0.316322	0.417377	0.75788	0.448523	0.905739
ZNF302	ENSG00000089335	zinc finger protein 302 [Source:HGNC Symbol;Acc:HGNC:13848]	52.5316	0.316164	0.195966	1.61336	0.106665	0.777272
C7orf49	ENSG00000122783	cell cycle regulator of NHEJ [Source:HGNC Symbol;Acc:HGNC:22432]	108.616	0.316001	0.202793	1.55824	0.119175	0.777272
USP5	ENSG00000111667	ubiquitin specific peptidase 5 [Source:HGNC Symbol;Acc:HGNC:12628]	355.066	0.315656	0.255616	1.23488	0.216874	0.826536
IFNGR1	ENSG00000027697	interferon gamma receptor 1 [Source:HGNC Symbol;Acc:HGNC:5439]	65.0636	0.315647	0.260558	1.21143	0.225732	0.827045
WDR54	ENSG00000005448	WD repeat domain 54 [Source:HGNC Symbol;Acc:HGNC:25770]	341.387	0.315536	0.234514	1.34549	0.178466	0.805812
SIAE	ENSG00000110013	sialic acid acetylesterase [Source:HGNC Symbol;Acc:HGNC:18187]	41.8893	0.315335	0.206159	1.52957	0.126124	0.78335
E2F2	ENSG00000007968	E2F transcription factor 2 [Source:HGNC Symbol;Acc:HGNC:3114]	68.3591	0.315244	0.210262	1.49929	0.133798	0.78606
EGR1	ENSG00000120738	early growth response 1 [Source:HGNC Symbol;Acc:HGNC:3238]	237.321	0.315123	0.202665	1.5549	0.119971	0.777272
ACD	ENSG00000102977	ACD shelterin complex subunit and telomerase recruitment factor [Source:HGNC Symbol;Acc:HGNC:25070]	180.839	0.314754	0.228369	1.37827	0.16812	0.801413
PAPSS1	ENSG00000138801	3'-phosphoadenosine 5'-phosphosulfate synthase 1 [Source:HGNC Symbol;Acc:HGNC:8603]	93.9602	0.314679	0.14338	2.19473	0.0281833	0.706393
SERPINB6	ENSG00000124570	serpin family B member 6 [Source:HGNC Symbol;Acc:HGNC:8950]	348.741	0.314638	0.170699	1.84324	0.0652946	0.745757
BBS5	ENSG00000163093	Bardet-Biedl syndrome 5 [Source:HGNC Symbol;Acc:HGNC:970]	7.62979	0.314491	0.486282	0.646726	0.517809	0.926012
NUDT2	ENSG00000164978	nudix hydrolase 2 [Source:HGNC Symbol;Acc:HGNC:8049]	116.479	0.314427	0.227115	1.38444	0.166223	0.800286
CTNND1	ENSG00000198561	catenin delta 1 [Source:HGNC Symbol;Acc:HGNC:2515]	85.3693	0.314179	0.207532	1.51388	0.130055	0.78606
SLC25A19	ENSG00000125454	solute carrier family 25 member 19 [Source:HGNC Symbol;Acc:HGNC:14409]	108.034	0.314157	0.214163	1.46691	0.142402	0.788818
MCEE	ENSG00000124370	methylmalonyl-CoA epimerase [Source:HGNC Symbol;Acc:HGNC:16732]	15.836	0.314121	0.310368	1.01209	0.311495	0.861167
GRWD1	ENSG00000105447	glutamate rich WD repeat containing 1 [Source:HGNC Symbol;Acc:HGNC:21270]	138.957	0.314	0.196791	1.5956	0.110578	0.777272
AZIN2	ENSG00000142920	antizyme inhibitor 2 [Source:HGNC Symbol;Acc:HGNC:29957]	7.54454	0.313963	0.483472	0.649393	0.516084	0.925515
RNF216P1	ENSG00000196204	ring finger protein 216 pseudogene 1 [Source:HGNC Symbol;Acc:HGNC:33610]	44.7624	0.313934	0.230293	1.36319	0.172821	0.804384
MST1R	ENSG00000164078	macrophage stimulating 1 receptor [Source:HGNC Symbol;Acc:HGNC:7381]	25.2906	0.313812	0.258272	1.21505	0.224349	0.827045
RPL4	ENSG00000174444	ribosomal protein L4 [Source:HGNC Symbol;Acc:HGNC:10353]	1919.06	0.313797	0.162668	1.92906	0.0537229	0.732156
RPL12P4	ENSG00000185834	ribosomal protein L12 pseudogene 4 [Source:HGNC Symbol;Acc:HGNC:16587]	10.8223	0.313795	0.413944	0.75806	0.448415	0.905739
COMMD10	ENSG00000145781	COMM domain containing 10 [Source:HGNC Symbol;Acc:HGNC:30201]	49.1365	0.313793	0.204487	1.53454	0.124896	0.78335
ZNF229	ENSG00000278318	zinc finger protein 229 [Source:HGNC Symbol;Acc:HGNC:13022]	24.9141	0.313265	0.266432	1.17578	0.239684	0.829931
B3GNT9	ENSG00000237172	UDP-GlcNAc:betaGal beta-1,3-N-acetylglucosaminyltransferase 9 [Source:HGNC Symbol;Acc:HGNC:28714]	57.5698	0.312905	0.206572	1.51475	0.129835	0.78606
PAAF1	ENSG00000175575	proteasomal ATPase associated factor 1 [Source:HGNC Symbol;Acc:HGNC:25687]	78.9446	0.312792	0.168682	1.85432	0.0636927	0.745757
ATP5MPL	ENSG00000156411	ATP synthase membrane subunit j [Source:HGNC Symbol;Acc:HGNC:1188]	923.015	0.312701	0.196978	1.58749	0.112402	0.777272
EVL	ENSG00000196405	Enah/Vasp-like [Source:HGNC Symbol;Acc:HGNC:20234]	104.929	0.312684	0.208589	1.49905	0.133862	0.78606
TMEM139	ENSG00000178826	transmembrane protein 139 [Source:HGNC Symbol;Acc:HGNC:22058]	19.8822	0.312459	0.243136	1.28512	0.19875	0.815212
ANAPC10	ENSG00000164162	anaphase promoting complex subunit 10 [Source:HGNC Symbol;Acc:HGNC:24077]	36.7142	0.312328	0.235255	1.32761	0.184305	0.807884
IFT22	ENSG00000128581	intraflagellar transport 22 [Source:HGNC Symbol;Acc:HGNC:21895]	111.698	0.312235	0.154113	2.02602	0.0427628	0.727946
GPR162	ENSG00000250510	G protein-coupled receptor 162 [Source:HGNC Symbol;Acc:HGNC:16693]	9.26108	0.31205	0.374024	0.834306	0.404109	0.890555
GAS5	ENSG00000234741	growth arrest specific 5 [Source:HGNC Symbol;Acc:HGNC:16355]	1825.68	0.31187	0.129436	2.40946	0.0159761	0.666811
AC007406.5	ENSG00000261799	novel transcript	8.40721	0.311635	0.416935	0.747442	0.454797	0.908927
CANT1	ENSG00000171302	calcium activated nucleotidase 1 [Source:HGNC Symbol;Acc:HGNC:19721]	243.289	0.311595	0.234166	1.33066	0.1833	0.807884
PMF1	ENSG00000160783	polyamine modulated factor 1 [Source:HGNC Symbol;Acc:HGNC:9112]	282.739	0.311568	0.178234	1.74808	0.0804495	0.765949
CNP	ENSG00000173786	2',3'-cyclic nucleotide 3' phosphodiesterase [Source:HGNC Symbol;Acc:HGNC:2158]	338.605	0.311323	0.184843	1.68425	0.0921326	0.776183
SERPINE2	ENSG00000135919	serpin family E member 2 [Source:HGNC Symbol;Acc:HGNC:8951]	19.4722	0.311322	0.359392	0.866247	0.386355	0.886158
IRF9	ENSG00000213928	interferon regulatory factor 9 [Source:HGNC Symbol;Acc:HGNC:6131]	10.2666	0.311011	0.361812	0.859593	0.390013	0.886158
DDX56	ENSG00000136271	DEAD-box helicase 56 [Source:HGNC Symbol;Acc:HGNC:18193]	238.732	0.310417	0.226419	1.37098	0.17038	0.802578
LCMT2	ENSG00000168806	leucine carboxyl methyltransferase 2 [Source:HGNC Symbol;Acc:HGNC:17558]	44.8232	0.310413	0.255331	1.21573	0.224089	0.827045
HOXB3	ENSG00000120093	homeobox B3 [Source:HGNC Symbol;Acc:HGNC:5114]	10.5453	0.310273	0.389114	0.797385	0.425228	0.896227
IVNS1ABP	ENSG00000116679	influenza virus NS1A binding protein [Source:HGNC Symbol;Acc:HGNC:16951]	117.93	0.310201	0.155643	1.99303	0.0462577	0.727946
HNRNPAB	ENSG00000197451	heterogeneous nuclear ribonucleoprotein A/B [Source:HGNC Symbol;Acc:HGNC:5034]	1289.89	0.310179	0.195422	1.58722	0.112462	0.777272
ICAM3	ENSG00000076662	intercellular adhesion molecule 3 [Source:HGNC Symbol;Acc:HGNC:5346]	31.6731	0.309399	0.282294	1.09602	0.273071	0.847355
SNHG15	ENSG00000232956	small nucleolar RNA host gene 15 [Source:HGNC Symbol;Acc:HGNC:27797]	54.0979	0.309107	0.322147	0.959523	0.337295	0.86976
	ENSG00000286112	kynurenine aminotransferase 1 [Source:NCBI gene (formerly Entrezgene);Acc:883]	14.6445	0.308849	0.413267	0.747335	0.454861	0.908927
PIP4K2C	ENSG00000166908	phosphatidylinositol-5-phosphate 4-kinase type 2 gamma [Source:HGNC Symbol;Acc:HGNC:23786]	94.6434	0.308578	0.155739	1.98137	0.0475493	0.727946
CSKMT	ENSG00000214756	citrate synthase lysine methyltransferase [Source:HGNC Symbol;Acc:HGNC:33113]	176.07	0.308575	0.216256	1.4269	0.15361	0.792417
S100A7	ENSG00000143556	S100 calcium binding protein A7 [Source:HGNC Symbol;Acc:HGNC:10497]	18.3345	0.308466	0.466794	0.660819	0.508729	0.923293
C11orf70	ENSG00000137691	cilia and flagella associated protein 300 [Source:HGNC Symbol;Acc:HGNC:28188]	19.5002	0.308353	0.321478	0.959174	0.337471	0.86976
MRPL37	ENSG00000116221	mitochondrial ribosomal protein L37 [Source:HGNC Symbol;Acc:HGNC:14034]	543.232	0.308179	0.218447	1.41077	0.158312	0.792417
REPS2	ENSG00000169891	RALBP1 associated Eps domain containing 2 [Source:HGNC Symbol;Acc:HGNC:9963]	8.18414	0.308078	0.371113	0.830145	0.406457	0.891209
KANK4	ENSG00000132854	KN motif and ankyrin repeat domains 4 [Source:HGNC Symbol;Acc:HGNC:27263]	7.15781	0.307982	0.475998	0.647022	0.517617	0.926012
AC010642.2	ENSG00000283103	novel transcript, antisense to ERVK3-1	72.0983	0.307976	0.277189	1.11107	0.26654	0.842604
PFN2	ENSG00000070087	profilin 2 [Source:HGNC Symbol;Acc:HGNC:8882]	528.09	0.307976	0.136437	2.25728	0.0239909	0.698698
NPHP3	ENSG00000113971	nephrocystin 3 [Source:HGNC Symbol;Acc:HGNC:7907]	49.9476	0.307892	0.224039	1.37428	0.169354	0.801696
DENR	ENSG00000139726	density regulated re-initiation and release factor [Source:HGNC Symbol;Acc:HGNC:2769]	368.247	0.307853	0.140935	2.18436	0.0289359	0.706393
ADNP2	ENSG00000101544	ADNP homeobox 2 [Source:HGNC Symbol;Acc:HGNC:23803]	150.281	0.307753	0.191711	1.60529	0.108429	0.777272
MYL6	ENSG00000092841	myosin light chain 6 [Source:HGNC Symbol;Acc:HGNC:7587]	4587.44	0.307449	0.20727	1.48333	0.137987	0.787922
ZPR1	ENSG00000109917	ZPR1 zinc finger [Source:HGNC Symbol;Acc:HGNC:13051]	141.21	0.307394	0.16246	1.89213	0.058474	0.741145
ZHX2	ENSG00000178764	zinc fingers and homeoboxes 2 [Source:HGNC Symbol;Acc:HGNC:18513]	8.86106	0.307311	0.405724	0.75744	0.448787	0.905922
TMEM30B	ENSG00000182107	transmembrane protein 30B [Source:HGNC Symbol;Acc:HGNC:27254]	18.7961	0.307268	0.29153	1.05398	0.29189	0.857818
ABCC3	ENSG00000108846	ATP binding cassette subfamily C member 3 [Source:HGNC Symbol;Acc:HGNC:54]	134.62	0.307205	0.15425	1.9916	0.0464147	0.727946
IRAK4	ENSG00000198001	interleukin 1 receptor associated kinase 4 [Source:HGNC Symbol;Acc:HGNC:17967]	33.8503	0.307192	0.230165	1.33466	0.181989	0.807577
MSL2	ENSG00000174579	MSL complex subunit 2 [Source:HGNC Symbol;Acc:HGNC:25544]	49.099	0.307053	0.208697	1.47128	0.141215	0.78846
FAM219B	ENSG00000178761	family with sequence similarity 219 member B [Source:HGNC Symbol;Acc:HGNC:24695]	110.847	0.306969	0.192612	1.59372	0.110999	0.777272
TMED8	ENSG00000100580	transmembrane p24 trafficking protein family member 8 [Source:HGNC Symbol;Acc:HGNC:18633]	104.578	0.306904	0.180867	1.69685	0.0897241	0.776183
SDHAF1	ENSG00000205138	succinate dehydrogenase complex assembly factor 1 [Source:HGNC Symbol;Acc:HGNC:33867]	47.2709	0.306543	0.242415	1.26454	0.206038	0.821314
SNHG17	ENSG00000196756	small nucleolar RNA host gene 17 [Source:HGNC Symbol;Acc:HGNC:48600]	450.12	0.306344	0.197138	1.55396	0.120195	0.777272
AP006621.3	ENSG00000255284	novel transcript	14.9823	0.305931	0.33086	0.924653	0.355146	0.877528
SNX24	ENSG00000064652	sorting nexin 24 [Source:HGNC Symbol;Acc:HGNC:21533]	125.243	0.305774	0.133363	2.29279	0.0218599	0.694013
LYSMD1	ENSG00000163155	LysM domain containing 1 [Source:HGNC Symbol;Acc:HGNC:32070]	31.9276	0.305693	0.224728	1.36028	0.17374	0.804668
DVL1	ENSG00000107404	dishevelled segment polarity protein 1 [Source:HGNC Symbol;Acc:HGNC:3084]	65.0718	0.305513	0.258449	1.1821	0.237167	0.82921
ANGEL1	ENSG00000013523	angel homolog 1 [Source:HGNC Symbol;Acc:HGNC:19961]	21.4363	0.305025	0.354586	0.860228	0.389663	0.886158
ZNF567	ENSG00000189042	zinc finger protein 567 [Source:HGNC Symbol;Acc:HGNC:28696]	23.6268	0.304949	0.288616	1.05659	0.290698	0.857818
IFI6	ENSG00000126709	interferon alpha inducible protein 6 [Source:HGNC Symbol;Acc:HGNC:4054]	32.7041	0.304614	0.295041	1.03245	0.301864	0.858984
TMED7	ENSG00000134970	transmembrane p24 trafficking protein 7 [Source:HGNC Symbol;Acc:HGNC:24253]	143.017	0.304553	0.172368	1.76688	0.0772491	0.760176
BIVM	ENSG00000134897	basic, immunoglobulin-like variable motif containing [Source:HGNC Symbol;Acc:HGNC:16034]	55.4182	0.304492	0.19621	1.55187	0.120694	0.777272
VPS9D1	ENSG00000075399	VPS9 domain containing 1 [Source:HGNC Symbol;Acc:HGNC:13526]	18.908	0.304475	0.391793	0.777133	0.43708	0.901283
ZNF18	ENSG00000154957	zinc finger protein 18 [Source:HGNC Symbol;Acc:HGNC:12969]	11.6481	0.304442	0.34941	0.871305	0.383588	0.884796
MAOA	ENSG00000189221	monoamine oxidase A [Source:HGNC Symbol;Acc:HGNC:6833]	144.001	0.304159	0.156075	1.9488	0.0513199	0.732156
ZNF589	ENSG00000164048	zinc finger protein 589 [Source:HGNC Symbol;Acc:HGNC:16747]	19.42	0.304141	0.267719	1.13604	0.255938	0.835446
ELOVL4	ENSG00000118402	ELOVL fatty acid elongase 4 [Source:HGNC Symbol;Acc:HGNC:14415]	25.2603	0.303963	0.272565	1.11519	0.264768	0.841716
NEK7	ENSG00000151414	NIMA related kinase 7 [Source:HGNC Symbol;Acc:HGNC:13386]	27.798	0.303874	0.282018	1.0775	0.281258	0.851727
ICA1	ENSG00000003147	islet cell autoantigen 1 [Source:HGNC Symbol;Acc:HGNC:5343]	13.4088	0.303585	0.376968	0.805334	0.420627	0.894826
PARD6B	ENSG00000124171	par-6 family cell polarity regulator beta [Source:HGNC Symbol;Acc:HGNC:16245]	37.5387	0.303534	0.229724	1.3213	0.186402	0.807884
AP004609.3	ENSG00000278376	novel transcript	8.20203	0.303512	0.477727	0.635325	0.525216	0.926408
HMOX1	ENSG00000100292	heme oxygenase 1 [Source:HGNC Symbol;Acc:HGNC:5013]	171.125	0.303449	0.234606	1.29344	0.195858	0.814176
H2AFZ	ENSG00000164032	H2A.Z variant histone 1 [Source:HGNC Symbol;Acc:HGNC:4741]	2206.69	0.303245	0.213048	1.42336	0.154631	0.792417
MKLN1-AS	ENSG00000236753	MKLN1 antisense RNA [Source:HGNC Symbol;Acc:HGNC:40374]	6.73721	0.303126	0.455903	0.664892	0.50612	0.922147
PCK2	ENSG00000100889	phosphoenolpyruvate carboxykinase 2, mitochondrial [Source:HGNC Symbol;Acc:HGNC:8725]	166.832	0.302718	0.297032	1.01914	0.308135	0.860905
MAGI1	ENSG00000151276	membrane associated guanylate kinase, WW and PDZ domain containing 1 [Source:HGNC Symbol;Acc:HGNC:946]	23.0073	0.302686	0.245455	1.23317	0.217514	0.826536
FNTA	ENSG00000168522	farnesyltransferase, CAAX box, alpha [Source:HGNC Symbol;Acc:HGNC:3782]	167.331	0.302385	0.114528	2.64027	0.00828407	0.634025
CLIC4	ENSG00000169504	chloride intracellular channel 4 [Source:HGNC Symbol;Acc:HGNC:13518]	379.173	0.302382	0.148749	2.03284	0.0420685	0.727946
KLRC2	ENSG00000205809	killer cell lectin like receptor C2 [Source:HGNC Symbol;Acc:HGNC:6375]	9.23592	0.302357	0.419243	0.721197	0.470788	0.912806
SEC23B	ENSG00000101310	SEC23 homolog B, COPII coat complex component [Source:HGNC Symbol;Acc:HGNC:10702]	186.452	0.30186	0.178921	1.68711	0.0915814	0.776183
ING5	ENSG00000168395	inhibitor of growth family member 5 [Source:HGNC Symbol;Acc:HGNC:19421]	75.5145	0.301807	0.145094	2.08008	0.037518	0.721837
CD99L2	ENSG00000102181	CD99 molecule like 2 [Source:HGNC Symbol;Acc:HGNC:18237]	66.2341	0.301758	0.195258	1.54543	0.122242	0.778918
MPC2	ENSG00000143158	mitochondrial pyruvate carrier 2 [Source:HGNC Symbol;Acc:HGNC:24515]	348.352	0.301724	0.201	1.50112	0.133325	0.78606
MTM1	ENSG00000171100	myotubularin 1 [Source:HGNC Symbol;Acc:HGNC:7448]	29.5313	0.301588	0.249772	1.20745	0.227258	0.827045
SMIM19	ENSG00000176209	small integral membrane protein 19 [Source:HGNC Symbol;Acc:HGNC:25166]	34.6414	0.301457	0.344703	0.874542	0.381823	0.884069
RIPK2	ENSG00000104312	receptor interacting serine/threonine kinase 2 [Source:HGNC Symbol;Acc:HGNC:10020]	41.8606	0.301417	0.211103	1.42782	0.153344	0.792417
MITD1	ENSG00000158411	microtubule interacting and trafficking domain containing 1 [Source:HGNC Symbol;Acc:HGNC:25207]	202.815	0.301389	0.175954	1.71288	0.0867348	0.775927
SLC1A4	ENSG00000115902	solute carrier family 1 member 4 [Source:HGNC Symbol;Acc:HGNC:10942]	77.3638	0.301384	0.202376	1.48923	0.136427	0.78673
MIR4435-2HG	ENSG00000172965	MIR4435-2 host gene [Source:HGNC Symbol;Acc:HGNC:35163]	129.021	0.301237	0.123293	2.44326	0.0145552	0.666811
SGPL1	ENSG00000166224	sphingosine-1-phosphate lyase 1 [Source:HGNC Symbol;Acc:HGNC:10817]	107.28	0.301179	0.181686	1.65769	0.0973796	0.777272
CCNE2	ENSG00000175305	cyclin E2 [Source:HGNC Symbol;Acc:HGNC:1590]	167.302	0.30085	0.120329	2.50022	0.0124117	0.654664
CST3	ENSG00000101439	cystatin C [Source:HGNC Symbol;Acc:HGNC:2475]	792.232	0.300816	0.199233	1.50987	0.131077	0.78606
KIAA0040	ENSG00000235750	KIAA0040 [Source:HGNC Symbol;Acc:HGNC:28950]	11.9812	0.300698	0.351401	0.855712	0.392157	0.886158
DUOX1	ENSG00000137857	dual oxidase 1 [Source:HGNC Symbol;Acc:HGNC:3062]	10.5715	0.30069	0.395724	0.759847	0.447346	0.905739
PRDX5	ENSG00000126432	peroxiredoxin 5 [Source:HGNC Symbol;Acc:HGNC:9355]	1580.42	0.30061	0.180138	1.66878	0.0951618	0.777272
ZNF699	ENSG00000196110	zinc finger protein 699 [Source:HGNC Symbol;Acc:HGNC:24750]	20.6116	0.300475	0.304231	0.987655	0.323321	0.864353
RPS6KA5	ENSG00000100784	ribosomal protein S6 kinase A5 [Source:HGNC Symbol;Acc:HGNC:10434]	33.9509	0.300287	0.202672	1.48164	0.138437	0.787922
DTX3	ENSG00000178498	deltex E3 ubiquitin ligase 3 [Source:HGNC Symbol;Acc:HGNC:24457]	50.8021	0.300107	0.220158	1.36314	0.172838	0.804384
RAB28	ENSG00000157869	RAB28, member RAS oncogene family [Source:HGNC Symbol;Acc:HGNC:9768]	22.16	0.299664	0.305138	0.982059	0.326071	0.864397
CYTH1	ENSG00000108669	cytohesin 1 [Source:HGNC Symbol;Acc:HGNC:9501]	174.596	0.299172	0.215294	1.3896	0.164651	0.799734
PCMTD2	ENSG00000203880	protein-L-isoaspartate (D-aspartate) O-methyltransferase domain containing 2 [Source:HGNC Symbol;Acc:HGNC:15882]	47.2671	0.299121	0.192921	1.55049	0.121025	0.777272
ANXA4	ENSG00000196975	annexin A4 [Source:HGNC Symbol;Acc:HGNC:542]	74.4469	0.299054	0.16797	1.7804	0.0750109	0.755871
DCAF17	ENSG00000115827	DDB1 and CUL4 associated factor 17 [Source:HGNC Symbol;Acc:HGNC:25784]	34.3188	0.298784	0.269219	1.10982	0.267077	0.842604
PROM2	ENSG00000155066	prominin 2 [Source:HGNC Symbol;Acc:HGNC:20685]	20.4609	0.298781	0.234978	1.27153	0.20354	0.81701
EIPR1	ENSG00000032389	EARP complex and GARP complex interacting protein 1 [Source:HGNC Symbol;Acc:HGNC:12383]	116.94	0.29876	0.231508	1.2905	0.196877	0.814544
ZNF22	ENSG00000165512	zinc finger protein 22 [Source:HGNC Symbol;Acc:HGNC:13012]	74.35	0.298702	0.179313	1.66581	0.0957517	0.777272
PXDC1	ENSG00000168994	PX domain containing 1 [Source:HGNC Symbol;Acc:HGNC:21361]	185.082	0.298698	0.157325	1.8986	0.0576172	0.741145
AIG1	ENSG00000146416	androgen induced 1 [Source:HGNC Symbol;Acc:HGNC:21607]	219.241	0.298517	0.178705	1.67045	0.0948307	0.777272
ARHGEF19	ENSG00000142632	Rho guanine nucleotide exchange factor 19 [Source:HGNC Symbol;Acc:HGNC:26604]	50.9333	0.298283	0.209105	1.42648	0.153731	0.792417
FLCN	ENSG00000154803	folliculin [Source:HGNC Symbol;Acc:HGNC:27310]	46.0134	0.297926	0.191789	1.55341	0.120326	0.777272
ZNF585A	ENSG00000196967	zinc finger protein 585A [Source:HGNC Symbol;Acc:HGNC:26305]	26.7592	0.297915	0.276551	1.07725	0.281367	0.851727
IFNLR1	ENSG00000185436	interferon lambda receptor 1 [Source:HGNC Symbol;Acc:HGNC:18584]	9.2891	0.297683	0.412036	0.722468	0.470007	0.912806
AL162390.1	ENSG00000274421	novel transcript	11.1988	0.297584	0.427431	0.696214	0.486295	0.917448
CCDC115	ENSG00000136710	coiled-coil domain containing 115 [Source:HGNC Symbol;Acc:HGNC:28178]	71.2838	0.29739	0.252956	1.17566	0.239731	0.829931
PAN3	ENSG00000152520	poly(A) specific ribonuclease subunit PAN3 [Source:HGNC Symbol;Acc:HGNC:29991]	24.9229	0.297288	0.283173	1.04985	0.293788	0.857888
EIF3J-AS1	ENSG00000179523	EIF3J divergent transcript [Source:HGNC Symbol;Acc:HGNC:48616]	37.3033	0.297259	0.198331	1.4988	0.133926	0.78606
AC011445.2	ENSG00000269246	novel transcript	14.7044	0.296811	0.346501	0.856595	0.391669	0.886158
RF00003	ENSG00000274428	RNA, variant U1 small nuclear 25 [Source:HGNC Symbol;Acc:HGNC:54428]	6.5463	0.296685	0.459232	0.646046	0.51825	0.926012
HLA-B	ENSG00000234745	major histocompatibility complex, class I, B [Source:HGNC Symbol;Acc:HGNC:4932]	1558.53	0.296614	0.118425	2.50465	0.0122573	0.654664
RAD51	ENSG00000051180	RAD51 recombinase [Source:HGNC Symbol;Acc:HGNC:9817]	109.834	0.296229	0.165039	1.7949	0.0726699	0.752646
PIGA	ENSG00000165195	phosphatidylinositol glycan anchor biosynthesis class A [Source:HGNC Symbol;Acc:HGNC:8957]	15.3453	0.296208	0.324189	0.913688	0.360881	0.878614
FAM122C	ENSG00000156500	PABIR family member 3 [Source:HGNC Symbol;Acc:HGNC:25202]	6.31897	0.296153	0.500659	0.591526	0.554168	0.929889
SLC5A3	ENSG00000198743	solute carrier family 5 member 3 [Source:HGNC Symbol;Acc:HGNC:11038]	29.7822	0.29581	0.224291	1.31887	0.187213	0.807884
SLC27A3	ENSG00000143554	solute carrier family 27 member 3 [Source:HGNC Symbol;Acc:HGNC:10997]	27.8516	0.295637	0.328319	0.900458	0.367877	0.879983
NFKB1	ENSG00000109320	nuclear factor kappa B subunit 1 [Source:HGNC Symbol;Acc:HGNC:7794]	126.12	0.295503	0.196208	1.50607	0.132049	0.78606
PDP1	ENSG00000164951	pyruvate dehydrogenase phosphatase catalytic subunit 1 [Source:HGNC Symbol;Acc:HGNC:9279]	59.2653	0.295488	0.197576	1.49556	0.134767	0.78606
MYLK	ENSG00000065534	myosin light chain kinase [Source:HGNC Symbol;Acc:HGNC:7590]	15.855	0.295444	0.323708	0.912687	0.361407	0.878614
SLC25A38	ENSG00000144659	solute carrier family 25 member 38 [Source:HGNC Symbol;Acc:HGNC:26054]	92.0618	0.295042	0.233572	1.26317	0.206527	0.821314
ENTPD2	ENSG00000054179	ectonucleoside triphosphate diphosphohydrolase 2 [Source:HGNC Symbol;Acc:HGNC:3364]	12.7748	0.295017	0.356349	0.827887	0.407735	0.891209
MANBAL	ENSG00000101363	mannosidase beta like [Source:HGNC Symbol;Acc:HGNC:15799]	180.01	0.294804	0.12608	2.33824	0.0193748	0.68764
TPT1-AS1	ENSG00000170919	TPT1 antisense RNA 1 [Source:HGNC Symbol;Acc:HGNC:43686]	22.1359	0.29468	0.307835	0.957266	0.338433	0.870698
PUF60	ENSG00000179950	poly(U) binding splicing factor 60 [Source:HGNC Symbol;Acc:HGNC:17042]	439.728	0.294466	0.20645	1.42633	0.153773	0.792417
PBX2	ENSG00000204304	PBX homeobox 2 [Source:HGNC Symbol;Acc:HGNC:8633]	20.5739	0.294272	0.281372	1.04585	0.295631	0.857888
ALS2CL	ENSG00000178038	ALS2 C-terminal like [Source:HGNC Symbol;Acc:HGNC:20605]	25.1803	0.294123	0.257713	1.14128	0.253752	0.835446
RAB34	ENSG00000109113	RAB34, member RAS oncogene family [Source:HGNC Symbol;Acc:HGNC:16519]	367.228	0.293997	0.208446	1.41042	0.158416	0.792417
PLAT	ENSG00000104368	plasminogen activator, tissue type [Source:HGNC Symbol;Acc:HGNC:9051]	37.2241	0.293893	0.194768	1.50894	0.131314	0.78606
CNPPD1	ENSG00000115649	cyclin Pas1/PHO80 domain containing 1 [Source:HGNC Symbol;Acc:HGNC:25220]	135.808	0.293867	0.219694	1.33762	0.18102	0.807577
STK26	ENSG00000134602	serine/threonine kinase 26 [Source:HGNC Symbol;Acc:HGNC:18174]	21.6077	0.293852	0.265235	1.10789	0.267908	0.843486
HIP1	ENSG00000127946	huntingtin interacting protein 1 [Source:HGNC Symbol;Acc:HGNC:4913]	219.479	0.293774	0.211224	1.39081	0.164282	0.799734
POLR2K	ENSG00000147669	RNA polymerase II, I and III subunit K [Source:HGNC Symbol;Acc:HGNC:9198]	297.954	0.293651	0.173794	1.68965	0.0910959	0.776183
NABP1	ENSG00000173559	nucleic acid binding protein 1 [Source:HGNC Symbol;Acc:HGNC:26232]	67.2868	0.293569	0.16276	1.80369	0.0712794	0.752646
ZNF76	ENSG00000065029	zinc finger protein 76 [Source:HGNC Symbol;Acc:HGNC:13149]	43.2774	0.293543	0.208215	1.4098	0.158598	0.792417
C11orf1	ENSG00000137720	chromosome 11 open reading frame 1 [Source:HGNC Symbol;Acc:HGNC:1163]	36.6554	0.293427	0.232071	1.26438	0.206093	0.821314
PYCR3	ENSG00000104524	pyrroline-5-carboxylate reductase 3 [Source:HGNC Symbol;Acc:HGNC:25846]	37.0878	0.293281	0.201505	1.45545	0.145544	0.788818
NARS2	ENSG00000137513	asparaginyl-tRNA synthetase 2, mitochondrial [Source:HGNC Symbol;Acc:HGNC:26274]	21.7213	0.29316	0.333297	0.879575	0.37909	0.883031
NRAV	ENSG00000248008	negative regulator of antiviral response [Source:HGNC Symbol;Acc:HGNC:48588]	32.3885	0.293097	0.281302	1.04193	0.297445	0.858721
PSMD13	ENSG00000185627	proteasome 26S subunit, non-ATPase 13 [Source:HGNC Symbol;Acc:HGNC:9558]	321.608	0.293029	0.196341	1.49245	0.13558	0.78606
GMIP	ENSG00000089639	GEM interacting protein [Source:HGNC Symbol;Acc:HGNC:24852]	29.7468	0.292949	0.256987	1.13994	0.254313	0.835446
PEX11G	ENSG00000104883	peroxisomal biogenesis factor 11 gamma [Source:HGNC Symbol;Acc:HGNC:20208]	6.13769	0.292804	0.522902	0.55996	0.575506	0.936135
LINP1	ENSG00000223784	lncRNA in non-homologous end joining pathway 1 [Source:HGNC Symbol;Acc:HGNC:53170]	9.64562	0.292675	0.419391	0.697858	0.485266	0.917448
FBXO38	ENSG00000145868	F-box protein 38 [Source:HGNC Symbol;Acc:HGNC:28844]	52.1029	0.292664	0.180055	1.62542	0.104074	0.777272
TTC33	ENSG00000113638	tetratricopeptide repeat domain 33 [Source:HGNC Symbol;Acc:HGNC:29959]	35.0135	0.292559	0.215041	1.36048	0.173678	0.804668
ATL1	ENSG00000198513	atlastin GTPase 1 [Source:HGNC Symbol;Acc:HGNC:11231]	8.4234	0.292487	0.439619	0.66532	0.505846	0.922147
EFNA1	ENSG00000169242	ephrin A1 [Source:HGNC Symbol;Acc:HGNC:3221]	89.381	0.292484	0.150309	1.94588	0.0516688	0.732156
ZNF674-AS1	ENSG00000230844	ZNF674 antisense RNA 1 (head to head) [Source:HGNC Symbol;Acc:HGNC:44266]	7.07993	0.292434	0.456712	0.640303	0.521976	0.926356
RBMX	ENSG00000147274	RNA binding motif protein X-linked [Source:HGNC Symbol;Acc:HGNC:9910]	783.354	0.292306	0.183181	1.59572	0.110551	0.777272
AREG	ENSG00000109321	amphiregulin [Source:HGNC Symbol;Acc:HGNC:651]	246.776	0.292206	0.134259	2.17643	0.0295228	0.706393
C6orf226	ENSG00000221821	chromosome 6 open reading frame 226 [Source:HGNC Symbol;Acc:HGNC:34431]	16.7424	0.292168	0.277419	1.05317	0.292265	0.857818
ENGASE	ENSG00000167280	endo-beta-N-acetylglucosaminidase [Source:HGNC Symbol;Acc:HGNC:24622]	27.2739	0.291591	0.227588	1.28122	0.200115	0.815858
IFI27L2	ENSG00000119632	interferon alpha inducible protein 27 like 2 [Source:HGNC Symbol;Acc:HGNC:19753]	382.561	0.291383	0.20518	1.42013	0.155569	0.792417
HELLPAR	ENSG00000281344	HELLP associated long non-coding RNA [Source:HGNC Symbol;Acc:HGNC:43984]	78.437	0.291293	0.174359	1.67065	0.0947905	0.777272
KRT23	ENSG00000108244	keratin 23 [Source:HGNC Symbol;Acc:HGNC:6438]	156.975	0.291272	0.204449	1.42467	0.154253	0.792417
	ENSG00000285589	novel transcript	34.4323	0.291269	0.294296	0.989714	0.322314	0.864353
CNOT8	ENSG00000155508	CCR4-NOT transcription complex subunit 8 [Source:HGNC Symbol;Acc:HGNC:9207]	156.932	0.291077	0.193728	1.5025	0.132967	0.78606
ZNF783	ENSG00000204946	zinc finger family member 783 [Source:HGNC Symbol;Acc:HGNC:27222]	8.95361	0.290798	0.459706	0.632574	0.527012	0.926928
DCTN5	ENSG00000166847	dynactin subunit 5 [Source:HGNC Symbol;Acc:HGNC:24594]	185.697	0.290584	0.146245	1.98697	0.0469253	0.727946
STAT2	ENSG00000170581	signal transducer and activator of transcription 2 [Source:HGNC Symbol;Acc:HGNC:11363]	111.88	0.290526	0.190695	1.52351	0.127631	0.785923
PFDN1	ENSG00000113068	prefoldin subunit 1 [Source:HGNC Symbol;Acc:HGNC:8866]	467.541	0.290474	0.150901	1.92492	0.054239	0.732156
AP3M2	ENSG00000070718	adaptor related protein complex 3 subunit mu 2 [Source:HGNC Symbol;Acc:HGNC:570]	57.107	0.290271	0.217952	1.33181	0.182923	0.807884
PGAP1	ENSG00000197121	post-GPI attachment to proteins inositol deacylase 1 [Source:HGNC Symbol;Acc:HGNC:25712]	16.8995	0.2902	0.292189	0.993192	0.320617	0.864353
SVIL	ENSG00000197321	supervillin [Source:HGNC Symbol;Acc:HGNC:11480]	88.3446	0.290105	0.150385	1.92908	0.0537211	0.732156
AL353194.1	ENSG00000229539	PANK2 antisense RNA 1 [Source:HGNC Symbol;Acc:HGNC:40732]	11.466	0.289949	0.35488	0.817035	0.413909	0.892091
YEATS4	ENSG00000127337	YEATS domain containing 4 [Source:HGNC Symbol;Acc:HGNC:24859]	90.0868	0.289796	0.146527	1.97777	0.047955	0.727946
FAM84B	ENSG00000168672	LRAT domain containing 2 [Source:HGNC Symbol;Acc:HGNC:24166]	20.8308	0.289705	0.313955	0.92276	0.356132	0.878306
SLC2A6	ENSG00000160326	solute carrier family 2 member 6 [Source:HGNC Symbol;Acc:HGNC:11011]	180.893	0.28959	0.278398	1.0402	0.298245	0.858984
NUDT16P1	ENSG00000246082	nudix hydrolase 16 like 2, pseudogene [Source:HGNC Symbol;Acc:HGNC:27189]	6.62226	0.289553	0.530811	0.545491	0.585416	0.937899
ZSCAN31	ENSG00000235109	zinc finger and SCAN domain containing 31 [Source:HGNC Symbol;Acc:HGNC:14097]	15.0077	0.289524	0.321211	0.901352	0.367401	0.879983
ANKZF1	ENSG00000163516	ankyrin repeat and zinc finger peptidyl tRNA hydrolase 1 [Source:HGNC Symbol;Acc:HGNC:25527]	55.8589	0.289242	0.200006	1.44617	0.148131	0.790083
WIPI1	ENSG00000070540	WD repeat domain, phosphoinositide interacting 1 [Source:HGNC Symbol;Acc:HGNC:25471]	88.6171	0.289153	0.271292	1.06584	0.286498	0.854931
ZNF696	ENSG00000185730	zinc finger protein 696 [Source:HGNC Symbol;Acc:HGNC:25872]	33.2995	0.28913	0.224312	1.28896	0.197412	0.814628
PIGP	ENSG00000185808	phosphatidylinositol glycan anchor biosynthesis class P [Source:HGNC Symbol;Acc:HGNC:3046]	78.5438	0.288919	0.191005	1.51262	0.130376	0.78606
DGCR2	ENSG00000070413	DiGeorge syndrome critical region gene 2 [Source:HGNC Symbol;Acc:HGNC:2845]	135.767	0.288723	0.224901	1.28378	0.199219	0.815212
SVBP	ENSG00000177868	small vasohibin binding protein [Source:HGNC Symbol;Acc:HGNC:29204]	49.2218	0.288673	0.223437	1.29197	0.196368	0.814176
ACAD10	ENSG00000111271	acyl-CoA dehydrogenase family member 10 [Source:HGNC Symbol;Acc:HGNC:21597]	29.7365	0.28863	0.223428	1.29183	0.196417	0.814176
B4GALT3	ENSG00000158850	beta-1,4-galactosyltransferase 3 [Source:HGNC Symbol;Acc:HGNC:926]	158.842	0.288388	0.237891	1.21227	0.225409	0.827045
HSPBAP1	ENSG00000169087	HSPB1 associated protein 1 [Source:HGNC Symbol;Acc:HGNC:16389]	19.679	0.288309	0.298023	0.967405	0.333341	0.866947
FSD1L	ENSG00000106701	fibronectin type III and SPRY domain containing 1 like [Source:HGNC Symbol;Acc:HGNC:13753]	14.6543	0.288168	0.374731	0.768999	0.441894	0.904889
RPL23AP82	ENSG00000184319	ribosomal protein L23a pseudogene 82 [Source:HGNC Symbol;Acc:HGNC:33730]	19.9513	0.288054	0.304808	0.945032	0.344642	0.875367
HCG11	ENSG00000228223	HLA complex group 11 [Source:HGNC Symbol;Acc:HGNC:17707]	19.8679	0.288037	0.264792	1.08779	0.276688	0.84947
COPS6	ENSG00000168090	COP9 signalosome subunit 6 [Source:HGNC Symbol;Acc:HGNC:21749]	668.175	0.288024	0.184477	1.5613	0.118453	0.777272
SPEG	ENSG00000072195	striated muscle enriched protein kinase [Source:HGNC Symbol;Acc:HGNC:16901]	18.2599	0.288011	0.307315	0.937186	0.348663	0.875379
NAF1	ENSG00000145414	nuclear assembly factor 1 ribonucleoprotein [Source:HGNC Symbol;Acc:HGNC:25126]	20.712	0.287913	0.329988	0.872495	0.382938	0.884673
CKMT1B	ENSG00000237289	creatine kinase, mitochondrial 1B [Source:HGNC Symbol;Acc:HGNC:1995]	41.5265	0.287903	0.189319	1.52073	0.128327	0.78606
KYAT1	ENSG00000171097	kynurenine aminotransferase 1 [Source:HGNC Symbol;Acc:HGNC:1564]	8.81548	0.287827	0.424271	0.678405	0.497515	0.919611
CNNM4	ENSG00000158158	cyclin and CBS domain divalent metal cation transport mediator 4 [Source:HGNC Symbol;Acc:HGNC:105]	16.021	0.287796	0.335767	0.857128	0.391374	0.886158
BEND6	ENSG00000151917	BEN domain containing 6 [Source:HGNC Symbol;Acc:HGNC:20871]	13.0583	0.287591	0.423184	0.679589	0.496765	0.919611
NFRKB	ENSG00000170322	nuclear factor related to kappaB binding protein [Source:HGNC Symbol;Acc:HGNC:7802]	69.2212	0.287547	0.186692	1.54022	0.123507	0.78184
MRTO4	ENSG00000053372	MRT4 homolog, ribosome maturation factor [Source:HGNC Symbol;Acc:HGNC:18477]	337.015	0.287453	0.172202	1.66927	0.0950633	0.777272
ZNF799	ENSG00000196466	zinc finger protein 799 [Source:HGNC Symbol;Acc:HGNC:28071]	12.4997	0.287375	0.337395	0.851746	0.394355	0.886268
FBXL16	ENSG00000127585	F-box and leucine rich repeat protein 16 [Source:HGNC Symbol;Acc:HGNC:14150]	18.4912	0.287333	0.307112	0.935595	0.349481	0.875379
LINC01137	ENSG00000233621	long intergenic non-protein coding RNA 1137 [Source:HGNC Symbol;Acc:HGNC:49453]	6.04003	0.287229	0.497011	0.577912	0.563323	0.931662
BORA	ENSG00000136122	BORA aurora kinase A activator [Source:HGNC Symbol;Acc:HGNC:24724]	39.0356	0.287104	0.220409	1.3026	0.192711	0.813572
MID1IP1	ENSG00000165175	MID1 interacting protein 1 [Source:HGNC Symbol;Acc:HGNC:20715]	149.919	0.286931	0.111123	2.58211	0.00981991	0.651974
EMILIN2	ENSG00000132205	elastin microfibril interfacer 2 [Source:HGNC Symbol;Acc:HGNC:19881]	41.0303	0.286885	0.228844	1.25363	0.209977	0.822616
TUSC2	ENSG00000114383	tumor suppressor 2, mitochondrial calcium regulator [Source:HGNC Symbol;Acc:HGNC:17034]	184.98	0.286794	0.257991	1.11165	0.26629	0.842604
AMBRA1	ENSG00000110497	autophagy and beclin 1 regulator 1 [Source:HGNC Symbol;Acc:HGNC:25990]	37.6494	0.286794	0.212077	1.35231	0.176276	0.805812
RNF41	ENSG00000181852	ring finger protein 41 [Source:HGNC Symbol;Acc:HGNC:18401]	129.33	0.286777	0.138327	2.07318	0.0381555	0.72186
LAMTOR1	ENSG00000149357	late endosomal/lysosomal adaptor, MAPK and MTOR activator 1 [Source:HGNC Symbol;Acc:HGNC:26068]	637.038	0.286763	0.170444	1.68245	0.0924809	0.776183
NUDT6	ENSG00000170917	nudix hydrolase 6 [Source:HGNC Symbol;Acc:HGNC:8053]	23.183	0.286753	0.229601	1.24892	0.211695	0.824312
ADIRF	ENSG00000148671	adipogenesis regulatory factor [Source:HGNC Symbol;Acc:HGNC:24043]	90.1446	0.286519	0.249946	1.14632	0.251661	0.833654
CCDC12	ENSG00000160799	coiled-coil domain containing 12 [Source:HGNC Symbol;Acc:HGNC:28332]	187.704	0.286518	0.210839	1.35895	0.174164	0.804668
C18orf32	ENSG00000177576	chromosome 18 open reading frame 32 [Source:HGNC Symbol;Acc:HGNC:31690]	26.656	0.286509	0.25329	1.13115	0.257992	0.83683
SLC25A14	ENSG00000102078	solute carrier family 25 member 14 [Source:HGNC Symbol;Acc:HGNC:10984]	32.8051	0.286496	0.251135	1.1408	0.253952	0.835446
PPP1R26	ENSG00000196422	protein phosphatase 1 regulatory subunit 26 [Source:HGNC Symbol;Acc:HGNC:29089]	38.7022	0.286166	0.214379	1.33486	0.181922	0.807577
CORO6	ENSG00000167549	coronin 6 [Source:HGNC Symbol;Acc:HGNC:21356]	15.3465	0.286086	0.334795	0.854511	0.392822	0.886158
LZTFL1	ENSG00000163818	leucine zipper transcription factor like 1 [Source:HGNC Symbol;Acc:HGNC:6741]	26.5128	0.286047	0.246212	1.16179	0.24532	0.829931
TSPYL1	ENSG00000189241	TSPY like 1 [Source:HGNC Symbol;Acc:HGNC:12382]	155.286	0.286034	0.193417	1.47885	0.139181	0.788379
ATP11C	ENSG00000101974	ATPase phospholipid transporting 11C [Source:HGNC Symbol;Acc:HGNC:13554]	63.6204	0.285766	0.165797	1.72359	0.0847822	0.772581
DXO	ENSG00000204348	decapping exoribonuclease [Source:HGNC Symbol;Acc:HGNC:2992]	27.7788	0.285672	0.235846	1.21126	0.225794	0.827045
EVC2	ENSG00000173040	EvC ciliary complex subunit 2 [Source:HGNC Symbol;Acc:HGNC:19747]	17.519	0.285454	0.321338	0.888329	0.374364	0.882727
C10orf76	ENSG00000120029	armadillo like helical domain containing 3 [Source:HGNC Symbol;Acc:HGNC:25788]	60.2566	0.285443	0.221305	1.28982	0.197113	0.814628
ZNF34	ENSG00000196378	zinc finger protein 34 [Source:HGNC Symbol;Acc:HGNC:13098]	7.84285	0.285252	0.396663	0.719129	0.472061	0.912806
FCHSD1	ENSG00000197948	FCH and double SH3 domains 1 [Source:HGNC Symbol;Acc:HGNC:25463]	25.7672	0.285072	0.253545	1.12434	0.260867	0.839839
ALDH3A2	ENSG00000072210	aldehyde dehydrogenase 3 family member A2 [Source:HGNC Symbol;Acc:HGNC:403]	291.536	0.284947	0.114309	2.49277	0.0126751	0.654664
TMEM179B	ENSG00000185475	transmembrane protein 179B [Source:HGNC Symbol;Acc:HGNC:33744]	94.1883	0.284439	0.141227	2.01405	0.0440047	0.727946
DOLPP1	ENSG00000167130	dolichyldiphosphatase 1 [Source:HGNC Symbol;Acc:HGNC:29565]	90.2014	0.284243	0.16219	1.75253	0.0796826	0.764786
TMPO-AS1	ENSG00000257167	TMPO antisense RNA 1 [Source:HGNC Symbol;Acc:HGNC:44158]	23.0982	0.284036	0.261202	1.08742	0.27685	0.849528
NRSN2	ENSG00000125841	neurensin 2 [Source:HGNC Symbol;Acc:HGNC:16229]	45.4127	0.283992	0.231353	1.22752	0.219625	0.827043
LURAP1L	ENSG00000153714	leucine rich adaptor protein 1 like [Source:HGNC Symbol;Acc:HGNC:31452]	38.3045	0.283897	0.256486	1.10687	0.268349	0.843486
ATF4	ENSG00000128272	activating transcription factor 4 [Source:HGNC Symbol;Acc:HGNC:786]	692.237	0.283889	0.126965	2.23596	0.0253542	0.704744
ZNF446	ENSG00000083838	zinc finger protein 446 [Source:HGNC Symbol;Acc:HGNC:21036]	18.1668	0.283693	0.304799	0.930754	0.351981	0.875525
MAGOH	ENSG00000162385	mago homolog, exon junction complex subunit [Source:HGNC Symbol;Acc:HGNC:6815]	112.148	0.283565	0.179432	1.58035	0.114028	0.777272
MAML2	ENSG00000184384	mastermind like transcriptional coactivator 2 [Source:HGNC Symbol;Acc:HGNC:16259]	11.8485	0.283189	0.34354	0.824325	0.409755	0.892051
LZTR1	ENSG00000099949	leucine zipper like transcription regulator 1 [Source:HGNC Symbol;Acc:HGNC:6742]	69.8607	0.28318	0.185085	1.53	0.126016	0.78335
AAGAB	ENSG00000103591	alpha and gamma adaptin binding protein [Source:HGNC Symbol;Acc:HGNC:25662]	129.663	0.283163	0.134352	2.10762	0.0350637	0.7186
ANKRA2	ENSG00000164331	ankyrin repeat family A member 2 [Source:HGNC Symbol;Acc:HGNC:13208]	64.8569	0.283113	0.207135	1.36681	0.171686	0.804268
C1orf53	ENSG00000203724	chromosome 1 open reading frame 53 [Source:HGNC Symbol;Acc:HGNC:30003]	6.38786	0.28303	0.474822	0.596076	0.551125	0.929889
AC007390.2	ENSG00000272054	novel transcript	6.41702	0.282987	0.463031	0.611162	0.541092	0.929045
NDUFAF8	ENSG00000224877	NADH:ubiquinone oxidoreductase complex assembly factor 8 [Source:HGNC Symbol;Acc:HGNC:33551]	533.961	0.282875	0.212359	1.33206	0.182839	0.807884
CKLF	ENSG00000217555	chemokine like factor [Source:HGNC Symbol;Acc:HGNC:13253]	93.1471	0.282785	0.201488	1.40348	0.160473	0.793363
ACAD9	ENSG00000177646	acyl-CoA dehydrogenase family member 9 [Source:HGNC Symbol;Acc:HGNC:21497]	96.423	0.282491	0.144939	1.94903	0.0512922	0.732156
ALG3	ENSG00000214160	ALG3 alpha-1,3- mannosyltransferase [Source:HGNC Symbol;Acc:HGNC:23056]	216.373	0.282485	0.215622	1.31009	0.190164	0.811844
LYSMD2	ENSG00000140280	LysM domain containing 2 [Source:HGNC Symbol;Acc:HGNC:28571]	12.5056	0.28245	0.369984	0.763411	0.445218	0.905739
TECPR2	ENSG00000196663	tectonin beta-propeller repeat containing 2 [Source:HGNC Symbol;Acc:HGNC:19957]	34.3474	0.282434	0.2066	1.36706	0.171607	0.804268
LETMD1	ENSG00000050426	LETM1 domain containing 1 [Source:HGNC Symbol;Acc:HGNC:24241]	71.869	0.28228	0.150492	1.87572	0.0606942	0.743632
MGLL	ENSG00000074416	monoglyceride lipase [Source:HGNC Symbol;Acc:HGNC:17038]	23.7276	0.282244	0.3129	0.902026	0.367043	0.879983
ACADVL	ENSG00000072778	acyl-CoA dehydrogenase very long chain [Source:HGNC Symbol;Acc:HGNC:92]	536.68	0.282139	0.184353	1.53043	0.125911	0.78335
IPO4	ENSG00000196497	importin 4 [Source:HGNC Symbol;Acc:HGNC:19426]	41.4955	0.282027	0.219816	1.28301	0.199487	0.815212
UPRT	ENSG00000094841	uracil phosphoribosyltransferase homolog [Source:HGNC Symbol;Acc:HGNC:28334]	16.1411	0.281877	0.310543	0.907692	0.364041	0.879983
MDM1	ENSG00000111554	Mdm1 nuclear protein [Source:HGNC Symbol;Acc:HGNC:29917]	57.2494	0.281846	0.18501	1.52342	0.127655	0.785923
STX16	ENSG00000124222	syntaxin 16 [Source:HGNC Symbol;Acc:HGNC:11431]	303.597	0.281558	0.207836	1.35471	0.175509	0.804818
UQCC2	ENSG00000137288	ubiquinol-cytochrome c reductase complex assembly factor 2 [Source:HGNC Symbol;Acc:HGNC:21237]	413.452	0.281486	0.168174	1.67377	0.094175	0.777272
CARD8	ENSG00000105483	caspase recruitment domain family member 8 [Source:HGNC Symbol;Acc:HGNC:17057]	45.7865	0.281441	0.190664	1.47611	0.139915	0.78846
AC011444.1	ENSG00000266983	RANBP3 divergent transcript [Source:HGNC Symbol;Acc:HGNC:55312]	5.99783	0.281412	0.621852	0.452539	0.65088	0.949492
DNAJC19	ENSG00000205981	DnaJ heat shock protein family (Hsp40) member C19 [Source:HGNC Symbol;Acc:HGNC:30528]	79.1362	0.280614	0.172851	1.62344	0.104496	0.777272
PLXNB1	ENSG00000164050	plexin B1 [Source:HGNC Symbol;Acc:HGNC:9103]	89.5292	0.279928	0.228647	1.22428	0.220847	0.827045
SLC25A26	ENSG00000144741	solute carrier family 25 member 26 [Source:HGNC Symbol;Acc:HGNC:20661]	65.0102	0.279925	0.215546	1.29868	0.194054	0.814176
SPCS1	ENSG00000114902	signal peptidase complex subunit 1 [Source:HGNC Symbol;Acc:HGNC:23401]	511.653	0.279785	0.173985	1.6081	0.107813	0.777272
MDM4	ENSG00000198625	MDM4 regulator of p53 [Source:HGNC Symbol;Acc:HGNC:6974]	214.873	0.279566	0.183477	1.52371	0.127581	0.785923
DNAJB9	ENSG00000128590	DnaJ heat shock protein family (Hsp40) member B9 [Source:HGNC Symbol;Acc:HGNC:6968]	37.9985	0.279565	0.272122	1.02735	0.304255	0.858984
RUVBL2	ENSG00000183207	RuvB like AAA ATPase 2 [Source:HGNC Symbol;Acc:HGNC:10475]	673.666	0.279195	0.218444	1.27811	0.201211	0.816289
PGAP3	ENSG00000161395	post-GPI attachment to proteins phospholipase 3 [Source:HGNC Symbol;Acc:HGNC:23719]	26.4033	0.279135	0.246651	1.1317	0.25776	0.83683
KCNAB3	ENSG00000170049	potassium voltage-gated channel subfamily A regulatory beta subunit 3 [Source:HGNC Symbol;Acc:HGNC:6230]	6.4958	0.279081	0.461542	0.604672	0.545397	0.929045
MTHFD1	ENSG00000100714	methylenetetrahydrofolate dehydrogenase, cyclohydrolase and formyltetrahydrofolate synthetase 1 [Source:HGNC Symbol;Acc:HGNC:7432]	353.804	0.278961	0.197922	1.40945	0.158703	0.792417
HIST2H2BD	ENSG00000220323	H2B clustered histone 19, pseudogene [Source:HGNC Symbol;Acc:HGNC:20517]	9.53483	0.278873	0.397414	0.701719	0.482855	0.917448
TEP1	ENSG00000129566	telomerase associated protein 1 [Source:HGNC Symbol;Acc:HGNC:11726]	35.0975	0.278832	0.242326	1.15065	0.249878	0.833049
BRMS1	ENSG00000174744	BRMS1 transcriptional repressor and anoikis regulator [Source:HGNC Symbol;Acc:HGNC:17262]	110.441	0.278813	0.172907	1.6125	0.106852	0.777272
AZI2	ENSG00000163512	5-azacytidine induced 2 [Source:HGNC Symbol;Acc:HGNC:24002]	279.502	0.278811	0.0915649	3.04495	0.00232718	0.400107
INPP5A	ENSG00000068383	inositol polyphosphate-5-phosphatase A [Source:HGNC Symbol;Acc:HGNC:6076]	38.8622	0.278793	0.190385	1.46436	0.143095	0.788818
DPM1	ENSG00000000419	dolichyl-phosphate mannosyltransferase subunit 1, catalytic [Source:HGNC Symbol;Acc:HGNC:3005]	171.242	0.278763	0.15169	1.83771	0.0661051	0.745757
ZFAND5	ENSG00000107372	zinc finger AN1-type containing 5 [Source:HGNC Symbol;Acc:HGNC:13008]	143.119	0.278651	0.188907	1.47507	0.140194	0.78846
ZHX1	ENSG00000165156	zinc fingers and homeoboxes 1 [Source:HGNC Symbol;Acc:HGNC:12871]	103.11	0.278634	0.143029	1.9481	0.0514029	0.732156
GCLC	ENSG00000001084	glutamate-cysteine ligase catalytic subunit [Source:HGNC Symbol;Acc:HGNC:4311]	154.769	0.278432	0.163813	1.69969	0.0891888	0.776183
DENND4C	ENSG00000137145	DENN domain containing 4C [Source:HGNC Symbol;Acc:HGNC:26079]	94.1934	0.278067	0.161374	1.72312	0.0848672	0.772581
SCNN1D	ENSG00000162572	sodium channel epithelial 1 subunit delta [Source:HGNC Symbol;Acc:HGNC:10601]	6.60276	0.277937	0.543407	0.511471	0.609021	0.940254
GSDME	ENSG00000105928	gasdermin E [Source:HGNC Symbol;Acc:HGNC:2810]	67.3889	0.277729	0.161095	1.724	0.0847074	0.772581
KBTBD7	ENSG00000120696	kelch repeat and BTB domain containing 7 [Source:HGNC Symbol;Acc:HGNC:25266]	43.1851	0.277672	0.243549	1.14011	0.254242	0.835446
CDADC1	ENSG00000102543	cytidine and dCMP deaminase domain containing 1 [Source:HGNC Symbol;Acc:HGNC:20299]	29.5625	0.27749	0.263778	1.05199	0.292806	0.857818
LIMS2	ENSG00000072163	LIM zinc finger domain containing 2 [Source:HGNC Symbol;Acc:HGNC:16084]	14.9658	0.277448	0.298878	0.928299	0.353253	0.876127
ARL6	ENSG00000113966	ADP ribosylation factor like GTPase 6 [Source:HGNC Symbol;Acc:HGNC:13210]	15.3944	0.277423	0.322446	0.860371	0.389585	0.886158
FABP5	ENSG00000164687	fatty acid binding protein 5 [Source:HGNC Symbol;Acc:HGNC:3560]	25.3426	0.277345	0.260861	1.06319	0.287697	0.855698
TTC3P1	ENSG00000215105	tetratricopeptide repeat domain 3 pseudogene 1 [Source:HGNC Symbol;Acc:HGNC:23318]	7.294	0.277323	0.468422	0.592036	0.553826	0.929889
ZNHIT3	ENSG00000273611	zinc finger HIT-type containing 3 [Source:HGNC Symbol;Acc:HGNC:12309]	140.385	0.277283	0.131276	2.11221	0.0346687	0.7186
PDHX	ENSG00000110435	pyruvate dehydrogenase complex component X [Source:HGNC Symbol;Acc:HGNC:21350]	123.996	0.277205	0.179099	1.54777	0.121677	0.778035
OARD1	ENSG00000124596	O-acyl-ADP-ribose deacylase 1 [Source:HGNC Symbol;Acc:HGNC:21257]	119.628	0.276906	0.12632	2.1921	0.0283726	0.706393
MNT	ENSG00000070444	MAX network transcriptional repressor [Source:HGNC Symbol;Acc:HGNC:7188]	37.7515	0.276844	0.239529	1.15579	0.247768	0.831712
MPV17	ENSG00000115204	mitochondrial inner membrane protein MPV17 [Source:HGNC Symbol;Acc:HGNC:7224]	96.232	0.27675	0.154184	1.79493	0.0726647	0.752646
CPT1C	ENSG00000169169	carnitine palmitoyltransferase 1C [Source:HGNC Symbol;Acc:HGNC:18540]	20.4095	0.276747	0.337169	0.820798	0.411762	0.892091
DHODH	ENSG00000102967	dihydroorotate dehydrogenase (quinone) [Source:HGNC Symbol;Acc:HGNC:2867]	45.8457	0.276591	0.216208	1.27928	0.200799	0.815858
TTC30B	ENSG00000196659	tetratricopeptide repeat domain 30B [Source:HGNC Symbol;Acc:HGNC:26425]	10.7118	0.276574	0.376118	0.73534	0.462133	0.910222
TMEM167B	ENSG00000215717	transmembrane protein 167B [Source:HGNC Symbol;Acc:HGNC:30187]	85.3188	0.276474	0.166595	1.65956	0.0970038	0.777272
AC097534.2	ENSG00000272870	SAP30 divergent transcript [Source:HGNC Symbol;Acc:HGNC:54424]	13.8684	0.276293	0.307376	0.898877	0.368718	0.879983
ARHGAP27P1-BPTFP1-KPNA2P3	ENSG00000215769	ARHGAP27P1-BPTFP1-KPNA2P3 readthrough, transcribed pseudogene [Source:HGNC Symbol;Acc:HGNC:52873]	8.55679	0.27624	0.432566	0.638608	0.523078	0.926356
OBSL1	ENSG00000124006	obscurin like cytoskeletal adaptor 1 [Source:HGNC Symbol;Acc:HGNC:29092]	115.084	0.276203	0.147522	1.87229	0.0611669	0.743632
MARVELD3	ENSG00000140832	MARVEL domain containing 3 [Source:HGNC Symbol;Acc:HGNC:30525]	22.6669	0.276139	0.255707	1.07991	0.280184	0.85139
HES2	ENSG00000069812	hes family bHLH transcription factor 2 [Source:HGNC Symbol;Acc:HGNC:16005]	17.3877	0.276105	0.321035	0.860047	0.389763	0.886158
MED27	ENSG00000160563	mediator complex subunit 27 [Source:HGNC Symbol;Acc:HGNC:2377]	86.8796	0.27588	0.207626	1.32874	0.183934	0.807884
EFNB3	ENSG00000108947	ephrin B3 [Source:HGNC Symbol;Acc:HGNC:3228]	11.7554	0.275679	0.46616	0.591382	0.554265	0.929889
CEBPG	ENSG00000153879	CCAAT enhancer binding protein gamma [Source:HGNC Symbol;Acc:HGNC:1837]	183.79	0.275243	0.136635	2.01445	0.0439626	0.727946
RPSA	ENSG00000168028	ribosomal protein SA [Source:HGNC Symbol;Acc:HGNC:6502]	3522.37	0.275192	0.202639	1.35804	0.174452	0.804668
KLF15	ENSG00000163884	Kruppel like factor 15 [Source:HGNC Symbol;Acc:HGNC:14536]	21.5702	0.275161	0.258049	1.06631	0.286282	0.854931
EXOSC1	ENSG00000171311	exosome component 1 [Source:HGNC Symbol;Acc:HGNC:17286]	148.807	0.274669	0.126174	2.1769	0.029488	0.706393
ATG2A	ENSG00000110046	autophagy related 2A [Source:HGNC Symbol;Acc:HGNC:29028]	68.4558	0.274496	0.213098	1.28812	0.197706	0.814628
PARP12	ENSG00000059378	poly(ADP-ribose) polymerase family member 12 [Source:HGNC Symbol;Acc:HGNC:21919]	47.1793	0.274369	0.200876	1.36586	0.171983	0.804384
SDR39U1	ENSG00000100445	short chain dehydrogenase/reductase family 39U member 1 [Source:HGNC Symbol;Acc:HGNC:20275]	131.607	0.274365	0.185769	1.47691	0.139699	0.78846
UNC119B	ENSG00000175970	unc-119 lipid binding chaperone B [Source:HGNC Symbol;Acc:HGNC:16488]	81.6933	0.274298	0.147583	1.8586	0.0630834	0.745757
KLHL18	ENSG00000114648	kelch like family member 18 [Source:HGNC Symbol;Acc:HGNC:29120]	63.0845	0.274202	0.157591	1.73996	0.0818659	0.766181
NTAN1P2	ENSG00000250569	N-terminal asparagine amidase pseudogene 2 [Source:HGNC Symbol;Acc:HGNC:45262]	8.76565	0.274179	0.408282	0.671543	0.501875	0.921061
SUPT5H	ENSG00000196235	SPT5 homolog, DSIF elongation factor subunit [Source:HGNC Symbol;Acc:HGNC:11469]	298.175	0.274139	0.220361	1.24404	0.213483	0.824906
TBC1D13	ENSG00000107021	TBC1 domain family member 13 [Source:HGNC Symbol;Acc:HGNC:25571]	41.669	0.273915	0.194993	1.40474	0.160097	0.792417
PLGRKT	ENSG00000107020	plasminogen receptor with a C-terminal lysine [Source:HGNC Symbol;Acc:HGNC:23633]	78.8831	0.27377	0.174838	1.56585	0.117384	0.777272
PDZD2	ENSG00000133401	PDZ domain containing 2 [Source:HGNC Symbol;Acc:HGNC:18486]	22.3045	0.273744	0.242747	1.12769	0.259449	0.838082
TBC1D22B	ENSG00000065491	TBC1 domain family member 22B [Source:HGNC Symbol;Acc:HGNC:21602]	53.5599	0.273666	0.250586	1.09211	0.274786	0.849403
CEBPB	ENSG00000172216	CCAAT enhancer binding protein beta [Source:HGNC Symbol;Acc:HGNC:1834]	642.404	0.273469	0.110896	2.466	0.0136632	0.65996
SURF4	ENSG00000148248	surfeit 4 [Source:HGNC Symbol;Acc:HGNC:11476]	504.23	0.273435	0.172736	1.58297	0.113429	0.777272
GCDH	ENSG00000105607	glutaryl-CoA dehydrogenase [Source:HGNC Symbol;Acc:HGNC:4189]	62.8895	0.273239	0.158985	1.71864	0.0856799	0.772581
TACO1	ENSG00000136463	translational activator of cytochrome c oxidase I [Source:HGNC Symbol;Acc:HGNC:24316]	233.283	0.273164	0.240111	1.13766	0.255265	0.835446
MORN4	ENSG00000171160	MORN repeat containing 4 [Source:HGNC Symbol;Acc:HGNC:24001]	53.6031	0.273132	0.294754	0.926645	0.354111	0.876815
SRSF5	ENSG00000100650	serine and arginine rich splicing factor 5 [Source:HGNC Symbol;Acc:HGNC:10787]	255.323	0.272875	0.126564	2.15603	0.031081	0.708807
SESN1	ENSG00000080546	sestrin 1 [Source:HGNC Symbol;Acc:HGNC:21595]	37.6979	0.272781	0.238165	1.14535	0.252065	0.833654
COL16A1	ENSG00000084636	collagen type XVI alpha 1 chain [Source:HGNC Symbol;Acc:HGNC:2193]	37.7928	0.27263	0.196131	1.39004	0.164516	0.799734
RPRD1A	ENSG00000141425	regulation of nuclear pre-mRNA domain containing 1A [Source:HGNC Symbol;Acc:HGNC:25560]	79.4117	0.272356	0.170131	1.60086	0.109409	0.777272
PARD3B	ENSG00000116117	par-3 family cell polarity regulator beta [Source:HGNC Symbol;Acc:HGNC:14446]	38.1649	0.272245	0.178267	1.52718	0.126717	0.784165
ADPRHL2	ENSG00000116863	ADP-ribosylserine hydrolase [Source:HGNC Symbol;Acc:HGNC:21304]	142.254	0.272244	0.186107	1.46283	0.143514	0.788818
TMEM17	ENSG00000186889	transmembrane protein 17 [Source:HGNC Symbol;Acc:HGNC:26623]	9.77165	0.272005	0.417909	0.650871	0.515129	0.925205
NTAN1	ENSG00000157045	N-terminal asparagine amidase [Source:HGNC Symbol;Acc:HGNC:29909]	108.498	0.27198	0.171071	1.58987	0.111865	0.777272
AC005229.4	ENSG00000273314	novel transcript, antisense to CUL1	7.76162	0.271954	0.469137	0.57969	0.562124	0.930841
ZBTB1	ENSG00000126804	zinc finger and BTB domain containing 1 [Source:HGNC Symbol;Acc:HGNC:20259]	52.5272	0.271923	0.195421	1.39148	0.164081	0.799734
LPAR2	ENSG00000064547	lysophosphatidic acid receptor 2 [Source:HGNC Symbol;Acc:HGNC:3168]	24.9084	0.27192	0.292177	0.93067	0.352024	0.875525
ADA	ENSG00000196839	adenosine deaminase [Source:HGNC Symbol;Acc:HGNC:186]	130.331	0.271881	0.192074	1.4155	0.156921	0.792417
SPATA6L	ENSG00000106686	spermatogenesis associated 6 like [Source:HGNC Symbol;Acc:HGNC:25472]	9.16448	0.271782	0.415852	0.653554	0.513399	0.92469
RPS27L	ENSG00000185088	ribosomal protein S27 like [Source:HGNC Symbol;Acc:HGNC:18476]	435.56	0.271733	0.225751	1.20369	0.228711	0.827045
SPC24	ENSG00000161888	SPC24 component of NDC80 kinetochore complex [Source:HGNC Symbol;Acc:HGNC:26913]	401.409	0.27164	0.205286	1.32323	0.185759	0.807884
OGT	ENSG00000147162	O-linked N-acetylglucosamine (GlcNAc) transferase [Source:HGNC Symbol;Acc:HGNC:8127]	197.605	0.271629	0.146915	1.84888	0.0644748	0.745757
NIPAL3	ENSG00000001461	NIPA like domain containing 3 [Source:HGNC Symbol;Acc:HGNC:25233]	105.938	0.27126	0.16949	1.60045	0.109499	0.777272
ETV1	ENSG00000006468	ETS variant transcription factor 1 [Source:HGNC Symbol;Acc:HGNC:3490]	17.6711	0.271222	0.316789	0.856161	0.391909	0.886158
POC1A	ENSG00000164087	POC1 centriolar protein A [Source:HGNC Symbol;Acc:HGNC:24488]	140.807	0.271199	0.179844	1.50797	0.131562	0.78606
FTH1	ENSG00000167996	ferritin heavy chain 1 [Source:HGNC Symbol;Acc:HGNC:3976]	6153.24	0.271131	0.165332	1.63992	0.101022	0.777272
AKR1A1	ENSG00000117448	aldo-keto reductase family 1 member A1 [Source:HGNC Symbol;Acc:HGNC:380]	199.957	0.271071	0.195528	1.38635	0.16564	0.800098
SSR1	ENSG00000124783	signal sequence receptor subunit 1 [Source:HGNC Symbol;Acc:HGNC:11323]	617.404	0.270957	0.136145	1.99021	0.0465682	0.727946
ZNF45	ENSG00000124459	zinc finger protein 45 [Source:HGNC Symbol;Acc:HGNC:13111]	29.6593	0.270708	0.22658	1.19476	0.232181	0.827045
PPP3CB	ENSG00000107758	protein phosphatase 3 catalytic subunit beta [Source:HGNC Symbol;Acc:HGNC:9315]	83.7055	0.270665	0.166652	1.62414	0.104346	0.777272
TSNARE1	ENSG00000171045	t-SNARE domain containing 1 [Source:HGNC Symbol;Acc:HGNC:26437]	8.82952	0.270277	0.455063	0.593934	0.552556	0.929889
BET1	ENSG00000105829	Bet1 golgi vesicular membrane trafficking protein [Source:HGNC Symbol;Acc:HGNC:14562]	70.8396	0.270141	0.175573	1.53863	0.123896	0.78335
PI4K2B	ENSG00000038210	phosphatidylinositol 4-kinase type 2 beta [Source:HGNC Symbol;Acc:HGNC:18215]	39.5009	0.269994	0.229821	1.1748	0.240074	0.829931
BRICD5	ENSG00000182685	BRICHOS domain containing 5 [Source:HGNC Symbol;Acc:HGNC:28309]	8.87325	0.269864	0.435685	0.619403	0.535651	0.927453
ACAT1	ENSG00000075239	acetyl-CoA acetyltransferase 1 [Source:HGNC Symbol;Acc:HGNC:93]	266.878	0.269831	0.15058	1.79194	0.073143	0.752646
DAPK1	ENSG00000196730	death associated protein kinase 1 [Source:HGNC Symbol;Acc:HGNC:2674]	36.5257	0.269779	0.215621	1.25117	0.210871	0.822616
THOC7	ENSG00000163634	THO complex 7 [Source:HGNC Symbol;Acc:HGNC:29874]	402.991	0.269768	0.164401	1.64092	0.100814	0.777272
CLUAP1	ENSG00000103351	clusterin associated protein 1 [Source:HGNC Symbol;Acc:HGNC:19009]	55.1766	0.26975	0.189958	1.42005	0.155593	0.792417
KLHL26	ENSG00000167487	kelch like family member 26 [Source:HGNC Symbol;Acc:HGNC:25623]	11.0026	0.269742	0.357719	0.754059	0.450814	0.906829
ATG101	ENSG00000123395	autophagy related 101 [Source:HGNC Symbol;Acc:HGNC:25679]	136.743	0.269683	0.144143	1.87093	0.0613544	0.743632
CYR61	ENSG00000142871	cellular communication network factor 1 [Source:HGNC Symbol;Acc:HGNC:2654]	245.882	0.269606	0.140772	1.91519	0.0554677	0.734402
BBS10	ENSG00000179941	Bardet-Biedl syndrome 10 [Source:HGNC Symbol;Acc:HGNC:26291]	14.4553	0.269588	0.321683	0.838053	0.402001	0.890084
NR1D1	ENSG00000126368	nuclear receptor subfamily 1 group D member 1 [Source:HGNC Symbol;Acc:HGNC:7962]	6.84992	0.269422	0.450818	0.597628	0.550088	0.929889
RPS6KA6	ENSG00000072133	ribosomal protein S6 kinase A6 [Source:HGNC Symbol;Acc:HGNC:10435]	7.00969	0.269283	0.444291	0.606097	0.54445	0.929045
CHMP2A	ENSG00000130724	charged multivesicular body protein 2A [Source:HGNC Symbol;Acc:HGNC:30216]	558.309	0.269277	0.242468	1.11057	0.266754	0.842604
SMIM3	ENSG00000256235	small integral membrane protein 3 [Source:HGNC Symbol;Acc:HGNC:30248]	26.7121	0.269244	0.309441	0.870099	0.384246	0.885625
YY2	ENSG00000230797	YY2 transcription factor [Source:HGNC Symbol;Acc:HGNC:31684]	9.05096	0.269182	0.411768	0.653721	0.513292	0.92469
RNF26	ENSG00000173456	ring finger protein 26 [Source:HGNC Symbol;Acc:HGNC:14646]	287.549	0.268907	0.218823	1.22888	0.219117	0.827043
SSU72	ENSG00000160075	SSU72 homolog, RNA polymerase II CTD phosphatase [Source:HGNC Symbol;Acc:HGNC:25016]	397.672	0.26882	0.181802	1.47864	0.139236	0.788379
BPHL	ENSG00000137274	biphenyl hydrolase like [Source:HGNC Symbol;Acc:HGNC:1094]	20.9088	0.268787	0.299831	0.896461	0.370007	0.879983
ARL6IP6	ENSG00000177917	ADP ribosylation factor like GTPase 6 interacting protein 6 [Source:HGNC Symbol;Acc:HGNC:24048]	39.6232	0.268692	0.26626	1.00913	0.312911	0.861949
USP54	ENSG00000166348	ubiquitin specific peptidase 54 [Source:HGNC Symbol;Acc:HGNC:23513]	18.5622	0.268646	0.268775	0.99952	0.317543	0.863408
ENHO	ENSG00000168913	energy homeostasis associated [Source:HGNC Symbol;Acc:HGNC:24838]	20.3284	0.268593	0.314447	0.854176	0.393008	0.886158
NT5DC1	ENSG00000178425	5'-nucleotidase domain containing 1 [Source:HGNC Symbol;Acc:HGNC:21556]	110.638	0.268545	0.175479	1.53036	0.125928	0.78335
AKAP7	ENSG00000118507	A-kinase anchoring protein 7 [Source:HGNC Symbol;Acc:HGNC:377]	20.3528	0.268305	0.292269	0.918005	0.358616	0.878614
NBPF3	ENSG00000142794	NBPF member 3 [Source:HGNC Symbol;Acc:HGNC:25076]	25.065	0.268296	0.266255	1.00767	0.313614	0.862402
ZBTB33	ENSG00000177485	zinc finger and BTB domain containing 33 [Source:HGNC Symbol;Acc:HGNC:16682]	29.7854	0.268292	0.21629	1.24043	0.214816	0.826386
KLHDC9	ENSG00000162755	kelch domain containing 9 [Source:HGNC Symbol;Acc:HGNC:28489]	6.89733	0.268213	0.494336	0.542572	0.587424	0.938281
FAM161A	ENSG00000170264	FAM161 centrosomal protein A [Source:HGNC Symbol;Acc:HGNC:25808]	109.976	0.267669	0.145379	1.84118	0.065595	0.745757
SECISBP2	ENSG00000187742	SECIS binding protein 2 [Source:HGNC Symbol;Acc:HGNC:30972]	96.4902	0.267653	0.148628	1.80083	0.0717292	0.752646
TCIRG1	ENSG00000110719	T cell immune regulator 1, ATPase H+ transporting V0 subunit a3 [Source:HGNC Symbol;Acc:HGNC:11647]	99.4623	0.267625	0.258342	1.03593	0.300233	0.858984
HRH1	ENSG00000196639	histamine receptor H1 [Source:HGNC Symbol;Acc:HGNC:5182]	27.3306	0.267599	0.253826	1.05426	0.291762	0.857818
ATP7B	ENSG00000123191	ATPase copper transporting beta [Source:HGNC Symbol;Acc:HGNC:870]	9.32408	0.267594	0.454245	0.589096	0.555797	0.930047
MAP3K8	ENSG00000107968	mitogen-activated protein kinase kinase kinase 8 [Source:HGNC Symbol;Acc:HGNC:6860]	31.7304	0.267267	0.213754	1.25035	0.211173	0.823157
JOSD1	ENSG00000100221	Josephin domain containing 1 [Source:HGNC Symbol;Acc:HGNC:28953]	151.503	0.267105	0.184762	1.44567	0.148269	0.790083
AXIN1	ENSG00000103126	axin 1 [Source:HGNC Symbol;Acc:HGNC:903]	83.6023	0.267061	0.20224	1.32051	0.186663	0.807884
SFXN2	ENSG00000156398	sideroflexin 2 [Source:HGNC Symbol;Acc:HGNC:16086]	31.008	0.266993	0.266707	1.00107	0.316791	0.863408
FIBIN	ENSG00000176971	fin bud initiation factor homolog [Source:HGNC Symbol;Acc:HGNC:33747]	8.2393	0.266992	0.398847	0.669409	0.503234	0.921797
TTC12	ENSG00000149292	tetratricopeptide repeat domain 12 [Source:HGNC Symbol;Acc:HGNC:23700]	30.465	0.266963	0.232102	1.1502	0.250062	0.833049
AC012360.3	ENSG00000272994	C2orf49 divergent transcript [Source:HGNC Symbol;Acc:HGNC:55178]	10.7515	0.266926	0.370648	0.720161	0.471426	0.912806
FARSA	ENSG00000179115	phenylalanyl-tRNA synthetase subunit alpha [Source:HGNC Symbol;Acc:HGNC:3592]	249.334	0.266895	0.223955	1.19173	0.233366	0.827045
TMEM44-AS1	ENSG00000231770	TMEM44 antisense RNA 1 [Source:HGNC Symbol;Acc:HGNC:44272]	14.1165	0.266505	0.313946	0.848888	0.395944	0.887749
EVC	ENSG00000072840	EvC ciliary complex subunit 1 [Source:HGNC Symbol;Acc:HGNC:3497]	13.6003	0.266446	0.36673	0.726545	0.467505	0.912806
PPP1R12C	ENSG00000125503	protein phosphatase 1 regulatory subunit 12C [Source:HGNC Symbol;Acc:HGNC:14947]	141.021	0.266306	0.16671	1.59743	0.110171	0.777272
HINT1	ENSG00000169567	histidine triad nucleotide binding protein 1 [Source:HGNC Symbol;Acc:HGNC:4912]	2878.12	0.266079	0.157517	1.6892	0.0911806	0.776183
AC069185.1	ENSG00000255046	novel transcript	9.00971	0.265779	0.418884	0.634493	0.525759	0.926508
DNAJC12	ENSG00000108176	DnaJ heat shock protein family (Hsp40) member C12 [Source:HGNC Symbol;Acc:HGNC:28908]	6.54714	0.265776	0.45815	0.580107	0.561842	0.930841
VPS18	ENSG00000104142	VPS18 core subunit of CORVET and HOPS complexes [Source:HGNC Symbol;Acc:HGNC:15972]	66.3957	0.265672	0.217865	1.21944	0.222678	0.827045
USP9Y	ENSG00000114374	ubiquitin specific peptidase 9 Y-linked [Source:HGNC Symbol;Acc:HGNC:12633]	98.1575	0.265625	0.162979	1.62981	0.103142	0.777272
ANK3	ENSG00000151150	ankyrin 3 [Source:HGNC Symbol;Acc:HGNC:494]	15.4631	0.265463	0.290744	0.913048	0.361217	0.878614
RANBP17	ENSG00000204764	RAN binding protein 17 [Source:HGNC Symbol;Acc:HGNC:14428]	42.2414	0.265442	0.197364	1.34494	0.178645	0.805812
MTMR11	ENSG00000014914	myotubularin related protein 11 [Source:HGNC Symbol;Acc:HGNC:24307]	8.86117	0.265398	0.449678	0.590195	0.55506	0.930047
COL6A1	ENSG00000142156	collagen type VI alpha 1 chain [Source:HGNC Symbol;Acc:HGNC:2211]	140.618	0.265349	0.182758	1.45192	0.146525	0.788818
PREX1	ENSG00000124126	phosphatidylinositol-3,4,5-trisphosphate dependent Rac exchange factor 1 [Source:HGNC Symbol;Acc:HGNC:32594]	15.7742	0.265327	0.344741	0.769642	0.441512	0.904889
MLXIPL	ENSG00000009950	MLX interacting protein like [Source:HGNC Symbol;Acc:HGNC:12744]	117.597	0.265295	0.197998	1.33989	0.180282	0.807468
CUTA	ENSG00000112514	cutA divalent cation tolerance homolog [Source:HGNC Symbol;Acc:HGNC:21101]	616.46	0.265295	0.182499	1.45368	0.146035	0.788818
GATAD1	ENSG00000157259	GATA zinc finger domain containing 1 [Source:HGNC Symbol;Acc:HGNC:29941]	202.27	0.265279	0.151025	1.75652	0.0789989	0.764656
RPS5	ENSG00000083845	ribosomal protein S5 [Source:HGNC Symbol;Acc:HGNC:10426]	3803.37	0.265251	0.191489	1.38521	0.165989	0.800286
WBP1L	ENSG00000166272	WW domain binding protein 1 like [Source:HGNC Symbol;Acc:HGNC:23510]	173.787	0.265012	0.187947	1.41004	0.158528	0.792417
SLC22A15	ENSG00000163393	solute carrier family 22 member 15 [Source:HGNC Symbol;Acc:HGNC:20301]	7.90497	0.264898	0.527001	0.502651	0.615209	0.940906
GCH1	ENSG00000131979	GTP cyclohydrolase 1 [Source:HGNC Symbol;Acc:HGNC:4193]	14.0494	0.264859	0.372325	0.711366	0.476858	0.915519
PSPH	ENSG00000146733	phosphoserine phosphatase [Source:HGNC Symbol;Acc:HGNC:9577]	67.5096	0.264642	0.200561	1.31951	0.186998	0.807884
GYPC	ENSG00000136732	glycophorin C (Gerbich blood group) [Source:HGNC Symbol;Acc:HGNC:4704]	112.576	0.264611	0.213995	1.23653	0.216262	0.826536
SMOC1	ENSG00000198732	SPARC related modular calcium binding 1 [Source:HGNC Symbol;Acc:HGNC:20318]	30.6503	0.26438	0.200083	1.32136	0.186383	0.807884
DERL2	ENSG00000072849	derlin 2 [Source:HGNC Symbol;Acc:HGNC:17943]	124.057	0.264329	0.208677	1.26669	0.205266	0.8203
RITA1	ENSG00000139405	RBPJ interacting and tubulin associated 1 [Source:HGNC Symbol;Acc:HGNC:25925]	111.924	0.264245	0.221908	1.19079	0.233736	0.827045
ZSCAN2	ENSG00000176371	zinc finger and SCAN domain containing 2 [Source:HGNC Symbol;Acc:HGNC:20994]	15.5079	0.2642	0.330885	0.798467	0.4246	0.895908
ELF3-AS1	ENSG00000234678	ELF3 antisense RNA 1 [Source:HGNC Symbol;Acc:HGNC:40211]	6.43234	0.263991	0.427647	0.61731	0.53703	0.927629
B4GALT6	ENSG00000118276	beta-1,4-galactosyltransferase 6 [Source:HGNC Symbol;Acc:HGNC:929]	19.1251	0.263816	0.327652	0.805172	0.42072	0.894826
PEA15	ENSG00000162734	proliferation and apoptosis adaptor protein 15 [Source:HGNC Symbol;Acc:HGNC:8822]	606.719	0.263815	0.176031	1.49868	0.133956	0.78606
SVEP1	ENSG00000165124	sushi, von Willebrand factor type A, EGF and pentraxin domain containing 1 [Source:HGNC Symbol;Acc:HGNC:15985]	137.038	0.263772	0.168828	1.56237	0.118201	0.777272
EXTL2	ENSG00000162694	exostosin like glycosyltransferase 2 [Source:HGNC Symbol;Acc:HGNC:3516]	86.9135	0.263708	0.154961	1.70177	0.0887983	0.776183
LYPD3	ENSG00000124466	LY6/PLAUR domain containing 3 [Source:HGNC Symbol;Acc:HGNC:24880]	10.0349	0.263621	0.365983	0.720308	0.471335	0.912806
ICA1L	ENSG00000163596	islet cell autoantigen 1 like [Source:HGNC Symbol;Acc:HGNC:14442]	13.1014	0.26353	0.398515	0.661281	0.508432	0.923099
PTDSS1	ENSG00000156471	phosphatidylserine synthase 1 [Source:HGNC Symbol;Acc:HGNC:9587]	213.781	0.263387	0.172852	1.52377	0.127565	0.785923
ZNF846	ENSG00000196605	zinc finger protein 846 [Source:HGNC Symbol;Acc:HGNC:27260]	8.31835	0.263381	0.436036	0.604035	0.54582	0.929045
LUC7L2	ENSG00000146963	LUC7 like 2, pre-mRNA splicing factor [Source:HGNC Symbol;Acc:HGNC:21608]	219.864	0.263278	0.126052	2.08864	0.0367397	0.721837
SLC30A1	ENSG00000170385	solute carrier family 30 member 1 [Source:HGNC Symbol;Acc:HGNC:11012]	106.986	0.26292	0.16573	1.58643	0.112641	0.777272
HIBADH	ENSG00000106049	3-hydroxyisobutyrate dehydrogenase [Source:HGNC Symbol;Acc:HGNC:4907]	99.3359	0.262825	0.160946	1.633	0.102469	0.777272
ZNF580	ENSG00000213015	zinc finger protein 580 [Source:HGNC Symbol;Acc:HGNC:29473]	170.153	0.262804	0.210433	1.24887	0.211712	0.824312
NECAP2	ENSG00000157191	NECAP endocytosis associated 2 [Source:HGNC Symbol;Acc:HGNC:25528]	103.311	0.262759	0.14719	1.78517	0.0742344	0.753089
PLEK2	ENSG00000100558	pleckstrin 2 [Source:HGNC Symbol;Acc:HGNC:19238]	41.8045	0.262578	0.209787	1.25164	0.210701	0.822616
RTL6	ENSG00000188636	retrotransposon Gag like 6 [Source:HGNC Symbol;Acc:HGNC:13343]	34.9229	0.262499	0.257725	1.01852	0.308429	0.861118
PINK1	ENSG00000158828	PTEN induced kinase 1 [Source:HGNC Symbol;Acc:HGNC:14581]	174.326	0.262277	0.208671	1.25689	0.208793	0.822616
KLHL7-AS1	ENSG00000230658	KLHL7 divergent transcript [Source:HGNC Symbol;Acc:HGNC:43431]	6.40493	0.262135	0.54179	0.483831	0.628506	0.944544
ATP5MC1	ENSG00000159199	ATP synthase membrane subunit c locus 1 [Source:HGNC Symbol;Acc:HGNC:841]	1079.84	0.261719	0.225311	1.16159	0.245403	0.829931
MBLAC2	ENSG00000176055	metallo-beta-lactamase domain containing 2 [Source:HGNC Symbol;Acc:HGNC:33711]	13.8967	0.261621	0.309507	0.845281	0.397954	0.88818
PPIP5K1	ENSG00000168781	diphosphoinositol pentakisphosphate kinase 1 [Source:HGNC Symbol;Acc:HGNC:29023]	8.2209	0.26145	0.511285	0.511358	0.6091	0.940254
CENPBD1	ENSG00000177946	CENPB DNA-binding domain containing 1 [Source:HGNC Symbol;Acc:HGNC:28272]	21.8626	0.26143	0.310639	0.841587	0.400019	0.889128
MEIS2	ENSG00000134138	Meis homeobox 2 [Source:HGNC Symbol;Acc:HGNC:7001]	28.0407	0.261201	0.223823	1.167	0.243211	0.829931
LRRC75A-AS1	ENSG00000175061	small nucleolar RNA host gene 29 [Source:HGNC Symbol;Acc:HGNC:28619]	2505.97	0.261194	0.128139	2.03836	0.0415138	0.727946
ERMARD	ENSG00000130023	ER membrane associated RNA degradation [Source:HGNC Symbol;Acc:HGNC:21056]	49.4267	0.261147	0.185776	1.40571	0.15981	0.792417
FAM122A	ENSG00000187866	PP2A Aalpha (PPP2R1A) and B55A (PPP2R2A) interacting phosphatase regulator 1 [Source:HGNC Symbol;Acc:HGNC:23490]	27.8166	0.260723	0.241531	1.07946	0.280383	0.851401
GALNT6	ENSG00000139629	polypeptide N-acetylgalactosaminyltransferase 6 [Source:HGNC Symbol;Acc:HGNC:4128]	45.6239	0.260696	0.267052	0.976198	0.328966	0.866368
AC108704.2	ENSG00000279500	novel transcript	8.68332	0.260633	0.441887	0.589819	0.555312	0.930047
SLC25A6	ENSG00000169100	solute carrier family 25 member 6 [Source:HGNC Symbol;Acc:HGNC:10992]	1138.05	0.260536	0.126381	2.06151	0.039254	0.726474
FRMD4A	ENSG00000151474	FERM domain containing 4A [Source:HGNC Symbol;Acc:HGNC:25491]	34.6873	0.260527	0.250555	1.0398	0.298432	0.858984
NDUFA2	ENSG00000131495	NADH:ubiquinone oxidoreductase subunit A2 [Source:HGNC Symbol;Acc:HGNC:7685]	746.126	0.260453	0.165323	1.57542	0.11516	0.777272
DAB2	ENSG00000153071	DAB adaptor protein 2 [Source:HGNC Symbol;Acc:HGNC:2662]	61.4286	0.260363	0.170336	1.52853	0.126382	0.78335
CRAT	ENSG00000095321	carnitine O-acetyltransferase [Source:HGNC Symbol;Acc:HGNC:2342]	117.596	0.260223	0.169563	1.53467	0.124865	0.78335
CNBP	ENSG00000169714	CCHC-type zinc finger nucleic acid binding protein [Source:HGNC Symbol;Acc:HGNC:13164]	601.582	0.259743	0.12563	2.06753	0.0386844	0.724685
ZNF213-AS1	ENSG00000263072	ZNF213 antisense RNA 1 (head to head) [Source:HGNC Symbol;Acc:HGNC:50505]	7.36115	0.259678	0.457879	0.567132	0.570625	0.93422
SH3BGRL	ENSG00000131171	SH3 domain binding glutamate rich protein like [Source:HGNC Symbol;Acc:HGNC:10823]	45.7642	0.259533	0.202818	1.27964	0.200673	0.815858
ADGRG6	ENSG00000112414	adhesion G protein-coupled receptor G6 [Source:HGNC Symbol;Acc:HGNC:13841]	69.627	0.259508	0.14327	1.81132	0.0700915	0.752646
NAGK	ENSG00000124357	N-acetylglucosamine kinase [Source:HGNC Symbol;Acc:HGNC:17174]	131.545	0.259493	0.200372	1.29506	0.195299	0.814176
PSME2	ENSG00000100911	proteasome activator subunit 2 [Source:HGNC Symbol;Acc:HGNC:9569]	598.771	0.259429	0.208161	1.24629	0.212658	0.824906
PRPS2	ENSG00000101911	phosphoribosyl pyrophosphate synthetase 2 [Source:HGNC Symbol;Acc:HGNC:9465]	208.331	0.259324	0.198874	1.30396	0.192247	0.812766
CEP170	ENSG00000143702	centrosomal protein 170 [Source:HGNC Symbol;Acc:HGNC:28920]	41.1308	0.259256	0.249561	1.03885	0.298874	0.858984
VSTM2L	ENSG00000132821	V-set and transmembrane domain containing 2 like [Source:HGNC Symbol;Acc:HGNC:16096]	11.2275	0.259111	0.454731	0.569811	0.568806	0.933832
GPS2	ENSG00000132522	G protein pathway suppressor 2 [Source:HGNC Symbol;Acc:HGNC:4550]	24.0219	0.258882	0.253709	1.02039	0.307542	0.860473
MPPE1	ENSG00000154889	metallophosphoesterase 1 [Source:HGNC Symbol;Acc:HGNC:15988]	61.7868	0.258728	0.174201	1.48523	0.137483	0.787922
PPP6C	ENSG00000119414	protein phosphatase 6 catalytic subunit [Source:HGNC Symbol;Acc:HGNC:9323]	251.655	0.258683	0.187403	1.38036	0.167477	0.801413
TOR1B	ENSG00000136816	torsin family 1 member B [Source:HGNC Symbol;Acc:HGNC:11995]	52.0058	0.258372	0.195133	1.32408	0.185476	0.807884
TADA1	ENSG00000152382	transcriptional adaptor 1 [Source:HGNC Symbol;Acc:HGNC:30631]	23.7606	0.258337	0.273924	0.943099	0.34563	0.875367
ARL4D	ENSG00000175906	ADP ribosylation factor like GTPase 4D [Source:HGNC Symbol;Acc:HGNC:656]	111.838	0.258223	0.208746	1.23702	0.21608	0.826536
JAZF1	ENSG00000153814	JAZF zinc finger 1 [Source:HGNC Symbol;Acc:HGNC:28917]	21.0704	0.258222	0.277089	0.931911	0.351383	0.875525
HACE1	ENSG00000085382	HECT domain and ankyrin repeat containing E3 ubiquitin protein ligase 1 [Source:HGNC Symbol;Acc:HGNC:21033]	16.7343	0.258201	0.323555	0.798012	0.424864	0.895908
RPL23AP53	ENSG00000223508	ribosomal protein L23a pseudogene 53 [Source:HGNC Symbol;Acc:HGNC:35921]	9.59236	0.258187	0.422601	0.610948	0.541234	0.929045
ACTL6A	ENSG00000136518	actin like 6A [Source:HGNC Symbol;Acc:HGNC:24124]	89.3989	0.258163	0.142934	1.80618	0.0708908	0.752646
AP5B1	ENSG00000254470	adaptor related protein complex 5 subunit beta 1 [Source:HGNC Symbol;Acc:HGNC:25104]	41.6283	0.258036	0.200141	1.28927	0.197305	0.814628
FUT10	ENSG00000172728	fucosyltransferase 10 [Source:HGNC Symbol;Acc:HGNC:19234]	13.3442	0.257916	0.363032	0.710448	0.477426	0.915865
STYXL1	ENSG00000127952	serine/threonine/tyrosine interacting like 1 [Source:HGNC Symbol;Acc:HGNC:18165]	68.6716	0.257893	0.215732	1.19543	0.231918	0.827045
FAM120B	ENSG00000112584	family with sequence similarity 120B [Source:HGNC Symbol;Acc:HGNC:21109]	56.6897	0.257845	0.21724	1.18692	0.23526	0.82706
TMEM242	ENSG00000215712	transmembrane protein 242 [Source:HGNC Symbol;Acc:HGNC:17206]	65.4	0.257756	0.196886	1.30916	0.190479	0.81224
MSRB2	ENSG00000148450	methionine sulfoxide reductase B2 [Source:HGNC Symbol;Acc:HGNC:17061]	78.6727	0.257635	0.157092	1.64003	0.100999	0.777272
CSTF1	ENSG00000101138	cleavage stimulation factor subunit 1 [Source:HGNC Symbol;Acc:HGNC:2483]	129.414	0.257329	0.115698	2.22414	0.0261393	0.706393
ATP9A	ENSG00000054793	ATPase phospholipid transporting 9A (putative) [Source:HGNC Symbol;Acc:HGNC:13540]	28.7442	0.257267	0.299004	0.860415	0.389561	0.886158
LCMT1	ENSG00000205629	leucine carboxyl methyltransferase 1 [Source:HGNC Symbol;Acc:HGNC:17557]	258.916	0.25718	0.24656	1.04307	0.296914	0.858721
ERVK13-1	ENSG00000260565	endogenous retrovirus group K13 member 1 [Source:HGNC Symbol;Acc:HGNC:27548]	16.4645	0.257158	0.298818	0.860584	0.389467	0.886158
SUPT7L	ENSG00000119760	SPT7 like, STAGA complex subunit gamma [Source:HGNC Symbol;Acc:HGNC:30632]	89.8165	0.25688	0.135033	1.90235	0.0571253	0.739823
CTNNA1	ENSG00000044115	catenin alpha 1 [Source:HGNC Symbol;Acc:HGNC:2509]	1000.37	0.25685	0.134381	1.91136	0.0559583	0.734402
TLDC1	ENSG00000140950	MTOR associated protein, eak-7 homolog [Source:HGNC Symbol;Acc:HGNC:29325]	66.2816	0.256685	0.157911	1.62551	0.104054	0.777272
CSRNP2	ENSG00000110925	cysteine and serine rich nuclear protein 2 [Source:HGNC Symbol;Acc:HGNC:16006]	32.4714	0.256565	0.236927	1.08289	0.278859	0.851117
ZBTB11-AS1	ENSG00000256628	ZBTB11 antisense RNA 1 [Source:HGNC Symbol;Acc:HGNC:48573]	10.6006	0.256494	0.4183	0.613182	0.539756	0.928729
GADD45A	ENSG00000116717	growth arrest and DNA damage inducible alpha [Source:HGNC Symbol;Acc:HGNC:4095]	247.384	0.256387	0.136219	1.88217	0.0598129	0.743632
EMC8	ENSG00000131148	ER membrane protein complex subunit 8 [Source:HGNC Symbol;Acc:HGNC:7864]	123.338	0.256317	0.162212	1.58014	0.114075	0.777272
ZNF542P	ENSG00000240225	zinc finger protein 542, pseudogene [Source:HGNC Symbol;Acc:HGNC:25393]	8.80054	0.256015	0.429646	0.595875	0.551259	0.929889
RPS28P7	ENSG00000227097	ribosomal protein S28 pseudogene 7 [Source:HGNC Symbol;Acc:HGNC:35787]	6.20404	0.255958	0.538408	0.475398	0.634504	0.946112
VOPP1	ENSG00000154978	VOPP1 WW domain binding protein [Source:HGNC Symbol;Acc:HGNC:34518]	78.3438	0.255944	0.197247	1.29758	0.194431	0.814176
CHAF1B	ENSG00000159259	chromatin assembly factor 1 subunit B [Source:HGNC Symbol;Acc:HGNC:1911]	124.833	0.255913	0.170131	1.50422	0.132526	0.78606
FBXO18	ENSG00000134452	F-box DNA helicase 1 [Source:HGNC Symbol;Acc:HGNC:13620]	190.298	0.25591	0.186857	1.36955	0.170827	0.803536
SMIM8	ENSG00000111850	small integral membrane protein 8 [Source:HGNC Symbol;Acc:HGNC:21401]	31.2521	0.255775	0.217263	1.17726	0.239092	0.829931
TSPYL4	ENSG00000187189	TSPY like 4 [Source:HGNC Symbol;Acc:HGNC:21559]	26.4323	0.255664	0.25254	1.01237	0.31136	0.861167
STAMBPL1	ENSG00000138134	STAM binding protein like 1 [Source:HGNC Symbol;Acc:HGNC:24105]	25.2929	0.255494	0.28408	0.899373	0.368454	0.879983
ATP11B	ENSG00000058063	ATPase phospholipid transporting 11B (putative) [Source:HGNC Symbol;Acc:HGNC:13553]	83.0381	0.255368	0.158169	1.61452	0.106414	0.777272
TESK1	ENSG00000107140	testis associated actin remodelling kinase 1 [Source:HGNC Symbol;Acc:HGNC:11731]	82.1803	0.255314	0.266592	0.957695	0.338217	0.870693
MAD2L1BP	ENSG00000124688	MAD2L1 binding protein [Source:HGNC Symbol;Acc:HGNC:21059]	30.054	0.255275	0.295815	0.862958	0.388161	0.886158
RBM3	ENSG00000102317	RNA binding motif protein 3 [Source:HGNC Symbol;Acc:HGNC:9900]	384.883	0.255086	0.143669	1.7755	0.0758149	0.759025
PIGC	ENSG00000135845	phosphatidylinositol glycan anchor biosynthesis class C [Source:HGNC Symbol;Acc:HGNC:8960]	71.6896	0.255038	0.146328	1.74292	0.0813482	0.766181
SRSF3	ENSG00000112081	serine and arginine rich splicing factor 3 [Source:HGNC Symbol;Acc:HGNC:10785]	1246.23	0.254982	0.13961	1.82639	0.0677912	0.7481
AC023157.3	ENSG00000276900	novel transcript, antisense to AMN1	6.40746	0.254957	0.546578	0.46646	0.640886	0.948782
AC023355.1	ENSG00000259488	DUT antisense RNA 1 [Source:HGNC Symbol;Acc:HGNC:55420]	7.06002	0.254887	0.454002	0.561422	0.57451	0.935727
LINC01006	ENSG00000182648	long intergenic non-protein coding RNA 1006 [Source:HGNC Symbol;Acc:HGNC:48971]	6.81125	0.254514	0.527871	0.482152	0.629698	0.945244
	ENSG00000286129	novel transcript	37.1998	0.254034	0.24825	1.0233	0.306167	0.859861
RRAS	ENSG00000126458	RAS related [Source:HGNC Symbol;Acc:HGNC:10447]	292.335	0.25402	0.208555	1.218	0.223225	0.827045
MCOLN2	ENSG00000153898	mucolipin TRP cation channel 2 [Source:HGNC Symbol;Acc:HGNC:13357]	10.7727	0.25399	0.357247	0.710963	0.477107	0.915726
REXO5	ENSG00000005189	RNA exonuclease 5 [Source:HGNC Symbol;Acc:HGNC:24661]	19.3643	0.253949	0.338377	0.750491	0.452959	0.908238
C4orf33	ENSG00000151470	chromosome 4 open reading frame 33 [Source:HGNC Symbol;Acc:HGNC:27025]	28.6977	0.253726	0.270448	0.938169	0.348158	0.875379
KBTBD3	ENSG00000182359	kelch repeat and BTB domain containing 3 [Source:HGNC Symbol;Acc:HGNC:22934]	14.0476	0.253538	0.310598	0.81629	0.414334	0.892091
MRPL38	ENSG00000204316	mitochondrial ribosomal protein L38 [Source:HGNC Symbol;Acc:HGNC:14033]	86.4721	0.253288	0.258752	0.978884	0.327637	0.866034
SOCS4	ENSG00000180008	suppressor of cytokine signaling 4 [Source:HGNC Symbol;Acc:HGNC:19392]	113.903	0.253194	0.133634	1.89468	0.0581348	0.741145
SUCLG2	ENSG00000172340	succinate-CoA ligase GDP-forming subunit beta [Source:HGNC Symbol;Acc:HGNC:11450]	213.86	0.253128	0.174001	1.45475	0.145738	0.788818
FBXL5	ENSG00000118564	F-box and leucine rich repeat protein 5 [Source:HGNC Symbol;Acc:HGNC:13602]	94.4974	0.253088	0.141062	1.79417	0.0727867	0.752646
INTS14	ENSG00000138614	integrator complex subunit 14 [Source:HGNC Symbol;Acc:HGNC:25372]	66.8729	0.253062	0.205736	1.23003	0.218685	0.827043
STX18	ENSG00000168818	syntaxin 18 [Source:HGNC Symbol;Acc:HGNC:15942]	94.7573	0.253012	0.195348	1.29519	0.195256	0.814176
HSPA13	ENSG00000155304	heat shock protein family A (Hsp70) member 13 [Source:HGNC Symbol;Acc:HGNC:11375]	81.8718	0.252996	0.176441	1.43389	0.151604	0.792175
ZNF90	ENSG00000213988	zinc finger protein 90 [Source:HGNC Symbol;Acc:HGNC:13165]	17.1242	0.25296	0.310748	0.814037	0.415623	0.892416
IFI16	ENSG00000163565	interferon gamma inducible protein 16 [Source:HGNC Symbol;Acc:HGNC:5395]	194.227	0.252857	0.114416	2.20998	0.0271063	0.706393
DDIT3	ENSG00000175197	DNA damage inducible transcript 3 [Source:HGNC Symbol;Acc:HGNC:2726]	132.992	0.252755	0.339818	0.743796	0.457	0.909273
ANKRD49	ENSG00000168876	ankyrin repeat domain 49 [Source:HGNC Symbol;Acc:HGNC:25970]	93.2701	0.2522	0.166336	1.51621	0.129466	0.78606
FAM53C	ENSG00000120709	family with sequence similarity 53 member C [Source:HGNC Symbol;Acc:HGNC:1336]	168.845	0.252191	0.126057	2.00061	0.0454348	0.727946
LINC00888	ENSG00000240024	long intergenic non-protein coding RNA 888 [Source:HGNC Symbol;Acc:HGNC:48575]	27.2009	0.252132	0.274523	0.918438	0.35839	0.878614
MAP3K12	ENSG00000139625	mitogen-activated protein kinase kinase kinase 12 [Source:HGNC Symbol;Acc:HGNC:6851]	61.8424	0.252069	0.224405	1.12328	0.26132	0.839839
RRP12	ENSG00000052749	ribosomal RNA processing 12 homolog [Source:HGNC Symbol;Acc:HGNC:29100]	61.9917	0.251949	0.248135	1.01537	0.309929	0.861167
UQCRC1	ENSG00000010256	ubiquinol-cytochrome c reductase core protein 1 [Source:HGNC Symbol;Acc:HGNC:12585]	814.302	0.251735	0.178797	1.40794	0.15915	0.792417
CAMKK2	ENSG00000110931	calcium/calmodulin dependent protein kinase kinase 2 [Source:HGNC Symbol;Acc:HGNC:1470]	110.962	0.251695	0.174323	1.44385	0.148781	0.790083
TMED3	ENSG00000166557	transmembrane p24 trafficking protein 3 [Source:HGNC Symbol;Acc:HGNC:28889]	267.573	0.251685	0.18657	1.34901	0.177335	0.805812
BABAM2	ENSG00000158019	BRISC and BRCA1 A complex member 2 [Source:HGNC Symbol;Acc:HGNC:1106]	76.7774	0.251626	0.228504	1.10119	0.270814	0.845438
ITPRIPL1	ENSG00000198885	ITPRIP like 1 [Source:HGNC Symbol;Acc:HGNC:29371]	6.29315	0.251604	0.485689	0.518036	0.604433	0.93934
PERP	ENSG00000112378	p53 apoptosis effector related to PMP22 [Source:HGNC Symbol;Acc:HGNC:17637]	401.557	0.251583	0.130116	1.93353	0.0531715	0.732156
ZNF548	ENSG00000188785	zinc finger protein 548 [Source:HGNC Symbol;Acc:HGNC:26561]	18.1048	0.251348	0.313537	0.801654	0.422753	0.895012
ANKRD29	ENSG00000154065	ankyrin repeat domain 29 [Source:HGNC Symbol;Acc:HGNC:27110]	50.4229	0.251338	0.177102	1.41917	0.15585	0.792417
STOML2	ENSG00000165283	stomatin like 2 [Source:HGNC Symbol;Acc:HGNC:14559]	866.775	0.251312	0.197603	1.2718	0.203444	0.81701
PARP2	ENSG00000129484	poly(ADP-ribose) polymerase 2 [Source:HGNC Symbol;Acc:HGNC:272]	289.6	0.251284	0.167557	1.4997	0.133693	0.78606
RAB17	ENSG00000124839	RAB17, member RAS oncogene family [Source:HGNC Symbol;Acc:HGNC:16523]	9.28368	0.251209	0.382482	0.656788	0.511318	0.923954
MOB3B	ENSG00000120162	MOB kinase activator 3B [Source:HGNC Symbol;Acc:HGNC:23825]	14.323	0.251173	0.313261	0.801801	0.422668	0.895012
ZBTB34	ENSG00000177125	zinc finger and BTB domain containing 34 [Source:HGNC Symbol;Acc:HGNC:31446]	12.1301	0.251125	0.358894	0.699717	0.484104	0.917448
DHCR24	ENSG00000116133	24-dehydrocholesterol reductase [Source:HGNC Symbol;Acc:HGNC:2859]	1091	0.251082	0.197619	1.27054	0.203894	0.817019
WDR91	ENSG00000105875	WD repeat domain 91 [Source:HGNC Symbol;Acc:HGNC:24997]	33.9249	0.251032	0.203483	1.23368	0.217323	0.826536
JRK	ENSG00000234616	Jrk helix-turn-helix protein [Source:HGNC Symbol;Acc:HGNC:6199]	94.3892	0.250996	0.211901	1.18449	0.236217	0.828331
NRDE2	ENSG00000119720	NRDE-2, necessary for RNA interference, domain containing [Source:HGNC Symbol;Acc:HGNC:20186]	77.3428	0.250767	0.167703	1.4953	0.134836	0.78606
ISY1	ENSG00000240682	ISY1 splicing factor homolog [Source:HGNC Symbol;Acc:HGNC:29201]	139.914	0.250672	0.153139	1.63689	0.101654	0.777272
MON1A	ENSG00000164077	MON1 homolog A, secretory trafficking associated [Source:HGNC Symbol;Acc:HGNC:28207]	27.8141	0.250625	0.278399	0.900238	0.367994	0.879983
THOC5	ENSG00000100296	THO complex 5 [Source:HGNC Symbol;Acc:HGNC:19074]	128.234	0.250603	0.202455	1.23782	0.215782	0.826386
RGL2	ENSG00000237441	ral guanine nucleotide dissociation stimulator like 2 [Source:HGNC Symbol;Acc:HGNC:9769]	101.82	0.250585	0.208173	1.20374	0.228692	0.827045
HDX	ENSG00000165259	highly divergent homeobox [Source:HGNC Symbol;Acc:HGNC:26411]	15.4869	0.250541	0.323167	0.775268	0.438182	0.903083
TMEM161B	ENSG00000164180	transmembrane protein 161B [Source:HGNC Symbol;Acc:HGNC:28483]	110.769	0.25023	0.125316	1.9968	0.0458473	0.727946
MCM5	ENSG00000100297	minichromosome maintenance complex component 5 [Source:HGNC Symbol;Acc:HGNC:6948]	345.157	0.250171	0.169948	1.47205	0.141008	0.78846
TTC8	ENSG00000165533	tetratricopeptide repeat domain 8 [Source:HGNC Symbol;Acc:HGNC:20087]	17.2026	0.249785	0.328532	0.760307	0.447071	0.905739
CDCA7	ENSG00000144354	cell division cycle associated 7 [Source:HGNC Symbol;Acc:HGNC:14628]	146.849	0.249687	0.130589	1.91201	0.0558751	0.734402
BTN2A3P	ENSG00000124549	butyrophilin subfamily 2 member A3, pseudogene [Source:HGNC Symbol;Acc:HGNC:13229]	13.4325	0.249388	0.366029	0.681335	0.49566	0.919611
HOOK2	ENSG00000095066	hook microtubule tethering protein 2 [Source:HGNC Symbol;Acc:HGNC:19885]	52.8861	0.249388	0.177567	1.40447	0.16018	0.792417
TMCC1	ENSG00000172765	transmembrane and coiled-coil domain family 1 [Source:HGNC Symbol;Acc:HGNC:29116]	41.1673	0.24935	0.223087	1.11773	0.263684	0.841576
CIR1	ENSG00000138433	corepressor interacting with RBPJ, CIR1 [Source:HGNC Symbol;Acc:HGNC:24217]	249.607	0.249121	0.144744	1.72112	0.0852296	0.772581
RAB13	ENSG00000143545	RAB13, member RAS oncogene family [Source:HGNC Symbol;Acc:HGNC:9762]	93.5217	0.249109	0.196056	1.2706	0.203872	0.817019
IL6R	ENSG00000160712	interleukin 6 receptor [Source:HGNC Symbol;Acc:HGNC:6019]	119.33	0.249022	0.115132	2.16292	0.0305473	0.708807
HERC6	ENSG00000138642	HECT and RLD domain containing E3 ubiquitin protein ligase family member 6 [Source:HGNC Symbol;Acc:HGNC:26072]	15.1173	0.248845	0.349732	0.71153	0.476756	0.915519
CCDC15	ENSG00000149548	coiled-coil domain containing 15 [Source:HGNC Symbol;Acc:HGNC:25798]	43.2584	0.248728	0.214	1.16228	0.245122	0.829931
TMEM234	ENSG00000160055	transmembrane protein 234 [Source:HGNC Symbol;Acc:HGNC:28837]	20.7897	0.248594	0.298629	0.832451	0.405155	0.891209
LINC01881	ENSG00000220804	long intergenic non-protein coding RNA 1881 [Source:HGNC Symbol;Acc:HGNC:52700]	36.3807	0.248102	0.285636	0.868596	0.385068	0.885849
FBXO21	ENSG00000135108	F-box protein 21 [Source:HGNC Symbol;Acc:HGNC:13592]	117.63	0.248064	0.15786	1.57141	0.116087	0.777272
PNPO	ENSG00000108439	pyridoxamine 5'-phosphate oxidase [Source:HGNC Symbol;Acc:HGNC:30260]	153.751	0.248036	0.169556	1.46286	0.143507	0.788818
PTGR1	ENSG00000106853	prostaglandin reductase 1 [Source:HGNC Symbol;Acc:HGNC:18429]	613.642	0.247927	0.140842	1.76032	0.0783531	0.762381
NAA38	ENSG00000183011	N-alpha-acetyltransferase 38, NatC auxiliary subunit [Source:HGNC Symbol;Acc:HGNC:28212]	455.673	0.247852	0.2069	1.19793	0.230944	0.827045
SLC38A9	ENSG00000177058	solute carrier family 38 member 9 [Source:HGNC Symbol;Acc:HGNC:26907]	74.1069	0.247824	0.173338	1.42972	0.152797	0.792417
IMPACT	ENSG00000154059	impact RWD domain protein [Source:HGNC Symbol;Acc:HGNC:20387]	82.9431	0.247401	0.180353	1.37176	0.170139	0.802578
SYT8	ENSG00000149043	synaptotagmin 8 [Source:HGNC Symbol;Acc:HGNC:19264]	30.3719	0.24737	0.302629	0.817403	0.413698	0.892091
CCDC94	ENSG00000105248	YJU2 splicing factor homolog [Source:HGNC Symbol;Acc:HGNC:25518]	85.9453	0.24737	0.208692	1.18533	0.235887	0.828152
HLA-C	ENSG00000204525	major histocompatibility complex, class I, C [Source:HGNC Symbol;Acc:HGNC:4933]	1202.29	0.247361	0.148276	1.66825	0.0952663	0.777272
INIP	ENSG00000148153	INTS3 and NABP interacting protein [Source:HGNC Symbol;Acc:HGNC:24994]	123.039	0.247352	0.133523	1.8525	0.0639541	0.745757
CCDC69	ENSG00000198624	coiled-coil domain containing 69 [Source:HGNC Symbol;Acc:HGNC:24487]	51.0074	0.247304	0.169592	1.45823	0.144778	0.788818
CASP7	ENSG00000165806	caspase 7 [Source:HGNC Symbol;Acc:HGNC:1508]	55.8487	0.247294	0.203923	1.21268	0.225252	0.827045
MSTO1	ENSG00000125459	misato mitochondrial distribution and morphology regulator 1 [Source:HGNC Symbol;Acc:HGNC:29678]	30.6052	0.246707	0.241562	1.0213	0.307113	0.860473
ADAT2	ENSG00000189007	adenosine deaminase tRNA specific 2 [Source:HGNC Symbol;Acc:HGNC:21172]	27.2324	0.246582	0.250462	0.984506	0.324867	0.864353
IQGAP3	ENSG00000183856	IQ motif containing GTPase activating protein 3 [Source:HGNC Symbol;Acc:HGNC:20669]	139.483	0.246531	0.20072	1.22823	0.21936	0.827043
APOL2	ENSG00000128335	apolipoprotein L2 [Source:HGNC Symbol;Acc:HGNC:619]	120.968	0.246521	0.21019	1.17285	0.240858	0.829931
MLLT11	ENSG00000213190	MLLT11 transcription factor 7 cofactor [Source:HGNC Symbol;Acc:HGNC:16997]	36.8283	0.246347	0.277009	0.889311	0.373836	0.8822
STS	ENSG00000101846	steroid sulfatase [Source:HGNC Symbol;Acc:HGNC:11425]	6.49146	0.246177	0.456305	0.5395	0.589542	0.939055
BBS12	ENSG00000181004	Bardet-Biedl syndrome 12 [Source:HGNC Symbol;Acc:HGNC:26648]	9.90495	0.246142	0.363016	0.678047	0.497742	0.919611
FAM200B	ENSG00000237765	family with sequence similarity 200 member B [Source:HGNC Symbol;Acc:HGNC:27740]	44.2219	0.246034	0.225938	1.08895	0.276178	0.84947
NDUFAF5	ENSG00000101247	NADH:ubiquinone oxidoreductase complex assembly factor 5 [Source:HGNC Symbol;Acc:HGNC:15899]	65.7664	0.246012	0.15808	1.55625	0.119648	0.777272
ZNF681	ENSG00000196172	zinc finger protein 681 [Source:HGNC Symbol;Acc:HGNC:26457]	7.2646	0.245947	0.497196	0.494669	0.620834	0.943043
BSDC1	ENSG00000160058	BSD domain containing 1 [Source:HGNC Symbol;Acc:HGNC:25501]	86.7561	0.245817	0.16285	1.50947	0.13118	0.78606
UBA3	ENSG00000144744	ubiquitin like modifier activating enzyme 3 [Source:HGNC Symbol;Acc:HGNC:12470]	110.994	0.245681	0.123285	1.99279	0.046285	0.727946
DARS	ENSG00000115866	aspartyl-tRNA synthetase 1 [Source:HGNC Symbol;Acc:HGNC:2678]	414.996	0.245646	0.195204	1.25841	0.208245	0.822616
C2orf49	ENSG00000135974	chromosome 2 open reading frame 49 [Source:HGNC Symbol;Acc:HGNC:28772]	77.7925	0.245558	0.154561	1.58874	0.112118	0.777272
FIZ1	ENSG00000179943	FLT3 interacting zinc finger 1 [Source:HGNC Symbol;Acc:HGNC:25917]	48.1368	0.245531	0.220942	1.11129	0.266443	0.842604
ZNF789	ENSG00000198556	zinc finger protein 789 [Source:HGNC Symbol;Acc:HGNC:27801]	18.5124	0.245451	0.297441	0.82521	0.409252	0.89179
MAP3K21	ENSG00000143674	mitogen-activated protein kinase kinase kinase 21 [Source:HGNC Symbol;Acc:HGNC:29798]	17.0922	0.245409	0.306125	0.801662	0.422748	0.895012
AP001160.3	ENSG00000269176	novel transcript, antisense to TAF6L	7.70511	0.245353	0.419749	0.584525	0.558867	0.930047
DGKQ	ENSG00000145214	diacylglycerol kinase theta [Source:HGNC Symbol;Acc:HGNC:2856]	22.9959	0.245254	0.327986	0.747758	0.454606	0.908927
TRIM44	ENSG00000166326	tripartite motif containing 44 [Source:HGNC Symbol;Acc:HGNC:19016]	474.987	0.245254	0.141275	1.736	0.0825638	0.766181
LRRC27	ENSG00000148814	leucine rich repeat containing 27 [Source:HGNC Symbol;Acc:HGNC:29346]	8.03731	0.245192	0.390348	0.628137	0.529914	0.927075
AC132192.2	ENSG00000268403	novel transcript, antisense to ZNF143	8.80094	0.245174	0.404167	0.606615	0.544106	0.929045
HSD17B8	ENSG00000204228	hydroxysteroid 17-beta dehydrogenase 8 [Source:HGNC Symbol;Acc:HGNC:3554]	109.982	0.245134	0.304554	0.804897	0.420879	0.894826
ANKRD10	ENSG00000088448	ankyrin repeat domain 10 [Source:HGNC Symbol;Acc:HGNC:20265]	98.8323	0.245112	0.145373	1.68609	0.0917787	0.776183
ZNF581	ENSG00000171425	zinc finger protein 581 [Source:HGNC Symbol;Acc:HGNC:25017]	93.2436	0.245093	0.204066	1.20105	0.229732	0.827045
PDZD7	ENSG00000186862	PDZ domain containing 7 [Source:HGNC Symbol;Acc:HGNC:26257]	5.97556	0.244959	0.476522	0.514057	0.607212	0.940254
IMPAD1	ENSG00000104331	3'(2'), 5'-bisphosphate nucleotidase 2 [Source:HGNC Symbol;Acc:HGNC:26019]	176.575	0.244834	0.152437	1.60614	0.108244	0.777272
KAT14	ENSG00000149474	lysine acetyltransferase 14 [Source:HGNC Symbol;Acc:HGNC:15904]	87.2091	0.244789	0.178058	1.37477	0.169203	0.801696
MANEA	ENSG00000172469	mannosidase endo-alpha [Source:HGNC Symbol;Acc:HGNC:21072]	26.5242	0.2445	0.248554	0.983689	0.325268	0.864397
ELP3	ENSG00000134014	elongator acetyltransferase complex subunit 3 [Source:HGNC Symbol;Acc:HGNC:20696]	64.607	0.244474	0.177361	1.3784	0.16808	0.801413
ZNF226	ENSG00000167380	zinc finger protein 226 [Source:HGNC Symbol;Acc:HGNC:13019]	65.1745	0.244344	0.183289	1.33311	0.182496	0.807884
SKP2	ENSG00000145604	S-phase kinase associated protein 2 [Source:HGNC Symbol;Acc:HGNC:10901]	67.0087	0.244308	0.212595	1.14917	0.250485	0.833255
	ENSG00000285796	novel transcript	8.87631	0.244306	0.442395	0.552234	0.580788	0.937132
TCTN1	ENSG00000204852	tectonic family member 1 [Source:HGNC Symbol;Acc:HGNC:26113]	27.8199	0.244225	0.269126	0.907475	0.364156	0.879983
MMS19	ENSG00000155229	MMS19 homolog, cytosolic iron-sulfur assembly component [Source:HGNC Symbol;Acc:HGNC:13824]	166.975	0.244083	0.160572	1.52008	0.128491	0.78606
GMDS-AS1	ENSG00000250903	GMDS divergent transcript [Source:HGNC Symbol;Acc:HGNC:48993]	7.74591	0.24402	0.450821	0.541281	0.588314	0.938752
RGS20	ENSG00000147509	regulator of G protein signaling 20 [Source:HGNC Symbol;Acc:HGNC:14600]	24.7067	0.243918	0.256274	0.951787	0.341205	0.871929
ZCCHC9	ENSG00000131732	zinc finger CCHC-type containing 9 [Source:HGNC Symbol;Acc:HGNC:25424]	164.057	0.243657	0.134976	1.80519	0.0710451	0.752646
DCAF12	ENSG00000198876	DDB1 and CUL4 associated factor 12 [Source:HGNC Symbol;Acc:HGNC:19911]	106.701	0.243588	0.159364	1.5285	0.126387	0.78335
NME1	ENSG00000239672	NME/NM23 nucleoside diphosphate kinase 1 [Source:HGNC Symbol;Acc:HGNC:7849]	1369.76	0.243089	0.210446	1.15512	0.248043	0.832009
KRBOX4	ENSG00000147121	KRAB box domain containing 4 [Source:HGNC Symbol;Acc:HGNC:26007]	14.8292	0.243079	0.310706	0.782342	0.434014	0.900191
SUGP1	ENSG00000105705	SURP and G-patch domain containing 1 [Source:HGNC Symbol;Acc:HGNC:18643]	127.48	0.242963	0.202413	1.20033	0.23001	0.827045
LAGE3	ENSG00000196976	L antigen family member 3 [Source:HGNC Symbol;Acc:HGNC:26058]	345.996	0.242916	0.181177	1.34077	0.179996	0.807468
PHKA2	ENSG00000044446	phosphorylase kinase regulatory subunit alpha 2 [Source:HGNC Symbol;Acc:HGNC:8926]	61.906	0.242877	0.163916	1.48172	0.138415	0.787922
MROH8	ENSG00000101353	maestro heat like repeat family member 8 [Source:HGNC Symbol;Acc:HGNC:16125]	45.2749	0.242876	0.407068	0.596646	0.550743	0.929889
GLOD4	ENSG00000167699	glyoxalase domain containing 4 [Source:HGNC Symbol;Acc:HGNC:14111]	115.128	0.242826	0.141245	1.71918	0.0855816	0.772581
MFSD1	ENSG00000118855	major facilitator superfamily domain containing 1 [Source:HGNC Symbol;Acc:HGNC:25874]	84.8901	0.242779	0.179763	1.35055	0.176838	0.805812
H1F0	ENSG00000189060	H1.0 linker histone [Source:HGNC Symbol;Acc:HGNC:4714]	460.157	0.242737	0.132347	1.83409	0.0666408	0.746273
GDPGP1	ENSG00000183208	GDP-D-glucose phosphorylase 1 [Source:HGNC Symbol;Acc:HGNC:34360]	12.4667	0.242677	0.315667	0.768774	0.442027	0.904889
GLRX5	ENSG00000182512	glutaredoxin 5 [Source:HGNC Symbol;Acc:HGNC:20134]	192.483	0.242609	0.155775	1.55743	0.11937	0.777272
GEMIN4	ENSG00000179409	gem nuclear organelle associated protein 4 [Source:HGNC Symbol;Acc:HGNC:15717]	91.6331	0.242558	0.215089	1.12771	0.259442	0.838082
NT5DC2	ENSG00000168268	5'-nucleotidase domain containing 2 [Source:HGNC Symbol;Acc:HGNC:25717]	336.991	0.242304	0.204941	1.18231	0.237082	0.829158
MR1	ENSG00000153029	major histocompatibility complex, class I-related [Source:HGNC Symbol;Acc:HGNC:4975]	26.8993	0.242297	0.243485	0.995123	0.319677	0.864166
PAQR3	ENSG00000163291	progestin and adipoQ receptor family member 3 [Source:HGNC Symbol;Acc:HGNC:30130]	26.4819	0.242287	0.252787	0.958461	0.33783	0.870289
STAM	ENSG00000136738	signal transducing adaptor molecule [Source:HGNC Symbol;Acc:HGNC:11357]	47.4857	0.242231	0.177571	1.36414	0.172525	0.804384
RAP2B	ENSG00000181467	RAP2B, member of RAS oncogene family [Source:HGNC Symbol;Acc:HGNC:9862]	52.016	0.242209	0.196083	1.23524	0.216742	0.826536
ANAPC16	ENSG00000166295	anaphase promoting complex subunit 16 [Source:HGNC Symbol;Acc:HGNC:26976]	376.813	0.242198	0.173526	1.39575	0.162791	0.797022
ZNF468	ENSG00000204604	zinc finger protein 468 [Source:HGNC Symbol;Acc:HGNC:33105]	29.7073	0.242173	0.230747	1.04952	0.293938	0.857888
ZNF584	ENSG00000171574	zinc finger protein 584 [Source:HGNC Symbol;Acc:HGNC:27318]	41.9791	0.2421	0.183633	1.31839	0.187372	0.807884
ESD	ENSG00000139684	esterase D [Source:HGNC Symbol;Acc:HGNC:3465]	427.232	0.242089	0.130853	1.85008	0.0643013	0.745757
FITM2	ENSG00000197296	fat storage inducing transmembrane protein 2 [Source:HGNC Symbol;Acc:HGNC:16135]	53.3063	0.24196	0.19596	1.23474	0.216926	0.826536
CMPK1	ENSG00000162368	cytidine/uridine monophosphate kinase 1 [Source:HGNC Symbol;Acc:HGNC:18170]	253.814	0.24189	0.112243	2.15506	0.0311568	0.708807
CCDC9B	ENSG00000188549	coiled-coil domain containing 9B [Source:HGNC Symbol;Acc:HGNC:33488]	27.6289	0.241842	0.25274	0.956881	0.338627	0.870698
UNC50	ENSG00000115446	unc-50 inner nuclear membrane RNA binding protein [Source:HGNC Symbol;Acc:HGNC:16046]	59.3308	0.241783	0.244944	0.987092	0.323597	0.864353
TCAIM	ENSG00000179152	T cell activation inhibitor, mitochondrial [Source:HGNC Symbol;Acc:HGNC:25241]	53.3969	0.241758	0.196399	1.23095	0.21834	0.826736
AQP3	ENSG00000165272	aquaporin 3 (Gill blood group) [Source:HGNC Symbol;Acc:HGNC:636]	68.3636	0.241511	0.231857	1.04164	0.297581	0.858721
DIXDC1	ENSG00000150764	DIX domain containing 1 [Source:HGNC Symbol;Acc:HGNC:23695]	50.006	0.241367	0.202423	1.19239	0.233109	0.827045
MRPS22	ENSG00000175110	mitochondrial ribosomal protein S22 [Source:HGNC Symbol;Acc:HGNC:14508]	160.595	0.241314	0.191608	1.25942	0.20788	0.822616
TRAM2	ENSG00000065308	translocation associated membrane protein 2 [Source:HGNC Symbol;Acc:HGNC:16855]	347.467	0.241306	0.095766	2.51974	0.0117441	0.654664
CLNS1A	ENSG00000074201	chloride nucleotide-sensitive channel 1A [Source:HGNC Symbol;Acc:HGNC:2080]	166.156	0.241222	0.11607	2.07824	0.0376873	0.721837
KCTD11	ENSG00000213859	potassium channel tetramerization domain containing 11 [Source:HGNC Symbol;Acc:HGNC:21302]	9.0618	0.241166	0.463498	0.520319	0.602842	0.939055
MMAB	ENSG00000139428	metabolism of cobalamin associated B [Source:HGNC Symbol;Acc:HGNC:19331]	275.595	0.241084	0.185333	1.30081	0.193323	0.814038
C15orf39	ENSG00000167173	chromosome 15 open reading frame 39 [Source:HGNC Symbol;Acc:HGNC:24497]	30.0137	0.241062	0.23859	1.01036	0.312323	0.86173
ZNF304	ENSG00000131845	zinc finger protein 304 [Source:HGNC Symbol;Acc:HGNC:13505]	20.8526	0.24082	0.335463	0.717872	0.472836	0.913559
ZNF395	ENSG00000186918	zinc finger protein 395 [Source:HGNC Symbol;Acc:HGNC:18737]	148.913	0.240819	0.173587	1.38731	0.165347	0.800098
GGPS1	ENSG00000152904	geranylgeranyl diphosphate synthase 1 [Source:HGNC Symbol;Acc:HGNC:4249]	72.4875	0.240809	0.167158	1.4406	0.149697	0.790626
CHCHD4	ENSG00000163528	coiled-coil-helix-coiled-coil-helix domain containing 4 [Source:HGNC Symbol;Acc:HGNC:26467]	94.8312	0.24079	0.224868	1.0708	0.284258	0.852663
SLBP	ENSG00000163950	stem-loop binding protein [Source:HGNC Symbol;Acc:HGNC:10904]	299.361	0.240784	0.149613	1.60938	0.107534	0.777272
PCED1A	ENSG00000132635	PC-esterase domain containing 1A [Source:HGNC Symbol;Acc:HGNC:16212]	81.181	0.240444	0.160527	1.49784	0.134174	0.78606
TRIR	ENSG00000123144	telomerase RNA component interacting RNase [Source:HGNC Symbol;Acc:HGNC:28424]	557.769	0.240404	0.167505	1.43521	0.151227	0.792175
NEDD8	ENSG00000129559	NEDD8 ubiquitin like modifier [Source:HGNC Symbol;Acc:HGNC:7732]	947.851	0.240197	0.199933	1.20139	0.229601	0.827045
UHRF2	ENSG00000147854	ubiquitin like with PHD and ring finger domains 2 [Source:HGNC Symbol;Acc:HGNC:12557]	44.6824	0.240115	0.248086	0.967868	0.33311	0.866947
ALG10B	ENSG00000175548	ALG10 alpha-1,2-glucosyltransferase B [Source:HGNC Symbol;Acc:HGNC:31088]	21.0603	0.239849	0.285519	0.840047	0.400882	0.889156
BAG2	ENSG00000112208	BAG cochaperone 2 [Source:HGNC Symbol;Acc:HGNC:938]	80.1573	0.23973	0.172598	1.38895	0.164849	0.79976
NRIP3	ENSG00000175352	nuclear receptor interacting protein 3 [Source:HGNC Symbol;Acc:HGNC:1167]	6.7925	0.239253	0.483103	0.495242	0.62043	0.943043
PIGK	ENSG00000142892	phosphatidylinositol glycan anchor biosynthesis class K [Source:HGNC Symbol;Acc:HGNC:8965]	62.0392	0.239219	0.183272	1.30527	0.191801	0.812766
CREB1	ENSG00000118260	cAMP responsive element binding protein 1 [Source:HGNC Symbol;Acc:HGNC:2345]	135.005	0.238804	0.114536	2.08497	0.0370723	0.721837
NRBP2	ENSG00000185189	nuclear receptor binding protein 2 [Source:HGNC Symbol;Acc:HGNC:19339]	37.1316	0.238716	0.231596	1.03074	0.302662	0.858984
FAM206A	ENSG00000119328	actin binding transcription modulator [Source:HGNC Symbol;Acc:HGNC:1364]	31.9052	0.238706	0.284038	0.840401	0.400684	0.889156
LARP6	ENSG00000166173	La ribonucleoprotein 6, translational regulator [Source:HGNC Symbol;Acc:HGNC:24012]	75.9368	0.238582	0.184156	1.29554	0.195133	0.814176
SMARCAL1	ENSG00000138375	SWI/SNF related, matrix associated, actin dependent regulator of chromatin, subfamily a like 1 [Source:HGNC Symbol;Acc:HGNC:11102]	27.8731	0.23852	0.232897	1.02414	0.305767	0.859301
MEIS1	ENSG00000143995	Meis homeobox 1 [Source:HGNC Symbol;Acc:HGNC:7000]	31.9569	0.238347	0.18885	1.2621	0.206914	0.821766
PDAP1	ENSG00000106244	PDGFA associated protein 1 [Source:HGNC Symbol;Acc:HGNC:14634]	612.962	0.238216	0.187143	1.27291	0.203051	0.816822
TRAPPC6A	ENSG00000007255	trafficking protein particle complex subunit 6A [Source:HGNC Symbol;Acc:HGNC:23069]	26.2585	0.238165	0.270344	0.88097	0.378334	0.883031
CSRP2	ENSG00000175183	cysteine and glycine rich protein 2 [Source:HGNC Symbol;Acc:HGNC:2470]	81.4073	0.238142	0.218984	1.08749	0.276822	0.849528
SYP	ENSG00000102003	synaptophysin [Source:HGNC Symbol;Acc:HGNC:11506]	6.11952	0.238002	0.458223	0.519401	0.603481	0.939055
MTO1	ENSG00000135297	mitochondrial tRNA translation optimization 1 [Source:HGNC Symbol;Acc:HGNC:19261]	51.0461	0.237793	0.190708	1.2469	0.212436	0.824906
PPIH	ENSG00000171960	peptidylprolyl isomerase H [Source:HGNC Symbol;Acc:HGNC:14651]	336.239	0.237763	0.203205	1.17007	0.241974	0.829931
COG2	ENSG00000135775	component of oligomeric golgi complex 2 [Source:HGNC Symbol;Acc:HGNC:6546]	51.5021	0.237661	0.244297	0.972836	0.330635	0.866947
RDH14	ENSG00000240857	retinol dehydrogenase 14 [Source:HGNC Symbol;Acc:HGNC:19979]	72.5066	0.237511	0.159	1.49379	0.135231	0.78606
NARS	ENSG00000134440	asparaginyl-tRNA synthetase 1 [Source:HGNC Symbol;Acc:HGNC:7643]	735.701	0.237468	0.112003	2.12019	0.0339902	0.714945
PSMA6	ENSG00000100902	proteasome 20S subunit alpha 6 [Source:HGNC Symbol;Acc:HGNC:9535]	12.8473	0.237438	0.348037	0.682221	0.495099	0.919575
CBX4	ENSG00000141582	chromobox 4 [Source:HGNC Symbol;Acc:HGNC:1554]	90.0864	0.237438	0.234412	1.01291	0.311103	0.861167
TNFAIP8	ENSG00000145779	TNF alpha induced protein 8 [Source:HGNC Symbol;Acc:HGNC:17260]	60.8051	0.23739	0.180742	1.31342	0.18904	0.810292
ATP6V1H	ENSG00000047249	ATPase H+ transporting V1 subunit H [Source:HGNC Symbol;Acc:HGNC:18303]	154.043	0.237273	0.20298	1.16895	0.242424	0.829931
PRNP	ENSG00000171867	prion protein [Source:HGNC Symbol;Acc:HGNC:9449]	421.2	0.237227	0.177028	1.34005	0.180228	0.807468
CALU	ENSG00000128595	calumenin [Source:HGNC Symbol;Acc:HGNC:1458]	1209.25	0.237169	0.176309	1.34519	0.178565	0.805812
COPS4	ENSG00000138663	COP9 signalosome subunit 4 [Source:HGNC Symbol;Acc:HGNC:16702]	145.465	0.237157	0.144914	1.63654	0.101728	0.777272
DCPS	ENSG00000110063	decapping enzyme, scavenger [Source:HGNC Symbol;Acc:HGNC:29812]	58.2436	0.237043	0.189283	1.25232	0.210453	0.822616
PAN2	ENSG00000135473	poly(A) specific ribonuclease subunit PAN2 [Source:HGNC Symbol;Acc:HGNC:20074]	29.7722	0.236945	0.227243	1.0427	0.297089	0.858721
CADM4	ENSG00000105767	cell adhesion molecule 4 [Source:HGNC Symbol;Acc:HGNC:30825]	13.6528	0.236894	0.320513	0.739111	0.45984	0.910222
BCAS2	ENSG00000116752	BCAS2 pre-mRNA processing factor [Source:HGNC Symbol;Acc:HGNC:975]	203.064	0.236733	0.120031	1.97226	0.0485794	0.727946
POP5	ENSG00000167272	POP5 homolog, ribonuclease P/MRP subunit [Source:HGNC Symbol;Acc:HGNC:17689]	218.737	0.236675	0.212437	1.11409	0.265239	0.841716
HHLA3	ENSG00000197568	HERV-H LTR-associating 3 [Source:HGNC Symbol;Acc:HGNC:4906]	14.7021	0.236662	0.358473	0.660194	0.509129	0.923383
CTSV	ENSG00000136943	cathepsin V [Source:HGNC Symbol;Acc:HGNC:2538]	50.1231	0.236602	0.203245	1.16412	0.244374	0.829931
S100PBP	ENSG00000116497	S100P binding protein [Source:HGNC Symbol;Acc:HGNC:25768]	77.1498	0.236597	0.171037	1.38331	0.16657	0.80098
CDS1	ENSG00000163624	CDP-diacylglycerol synthase 1 [Source:HGNC Symbol;Acc:HGNC:1800]	22.1285	0.236548	0.261699	0.903893	0.366052	0.879983
MFSD11	ENSG00000092931	major facilitator superfamily domain containing 11 [Source:HGNC Symbol;Acc:HGNC:25458]	40.5969	0.236481	0.20264	1.167	0.243209	0.829931
GREM1	ENSG00000166923	gremlin 1, DAN family BMP antagonist [Source:HGNC Symbol;Acc:HGNC:2001]	37.0416	0.236414	0.265152	0.891616	0.372599	0.881064
RPS19P3	ENSG00000240463	ribosomal protein S19 pseudogene 3 [Source:HGNC Symbol;Acc:HGNC:23560]	8.96812	0.236175	0.408595	0.578019	0.563252	0.931662
RELA	ENSG00000173039	RELA proto-oncogene, NF-kB subunit [Source:HGNC Symbol;Acc:HGNC:9955]	200.317	0.23608	0.180152	1.31045	0.190043	0.811842
MT-TF	ENSG00000210049	mitochondrially encoded tRNA-Phe (UUU/C) [Source:HGNC Symbol;Acc:HGNC:7481]	21.2094	0.236003	0.284606	0.829229	0.406975	0.891209
SMAGP	ENSG00000170545	small cell adhesion glycoprotein [Source:HGNC Symbol;Acc:HGNC:26918]	35.8936	0.235968	0.229896	1.02641	0.304697	0.858984
AC093673.1	ENSG00000232533	novel transcript	21.1247	0.235956	0.30356	0.777298	0.436983	0.901283
FRG1	ENSG00000109536	FSHD region gene 1 [Source:HGNC Symbol;Acc:HGNC:3954]	231.934	0.235918	0.157097	1.50174	0.133165	0.78606
CMSS1	ENSG00000184220	cms1 ribosomal small subunit homolog [Source:HGNC Symbol;Acc:HGNC:28666]	407.185	0.235834	0.166679	1.4149	0.157098	0.792417
CAPZA1	ENSG00000116489	capping actin protein of muscle Z-line subunit alpha 1 [Source:HGNC Symbol;Acc:HGNC:1488]	583.063	0.235729	0.163302	1.44352	0.148875	0.790083
C1RL	ENSG00000139178	complement C1r subcomponent like [Source:HGNC Symbol;Acc:HGNC:21265]	62.1116	0.235699	0.195984	1.20264	0.229115	0.827045
PSME1	ENSG00000092010	proteasome activator subunit 1 [Source:HGNC Symbol;Acc:HGNC:9568]	1059.26	0.235632	0.13858	1.70033	0.0890685	0.776183
PRSS3	ENSG00000010438	serine protease 3 [Source:HGNC Symbol;Acc:HGNC:9486]	44.9818	0.235532	0.24325	0.968271	0.332909	0.866947
TRIM16	ENSG00000221926	tripartite motif containing 16 [Source:HGNC Symbol;Acc:HGNC:17241]	99.0139	0.235519	0.252386	0.93317	0.350732	0.875525
NEMP2	ENSG00000189362	nuclear envelope integral membrane protein 2 [Source:HGNC Symbol;Acc:HGNC:33700]	26.8125	0.235489	0.268005	0.878674	0.379578	0.883031
ZNF641	ENSG00000167528	zinc finger protein 641 [Source:HGNC Symbol;Acc:HGNC:31834]	28.5453	0.235483	0.260444	0.904161	0.36591	0.879983
RFLNB	ENSG00000183688	refilin B [Source:HGNC Symbol;Acc:HGNC:28705]	45.1075	0.235434	0.209196	1.12542	0.26041	0.839274
CEP164	ENSG00000110274	centrosomal protein 164 [Source:HGNC Symbol;Acc:HGNC:29182]	71.7226	0.235331	0.18161	1.2958	0.195043	0.814176
GSTK1	ENSG00000197448	glutathione S-transferase kappa 1 [Source:HGNC Symbol;Acc:HGNC:16906]	157.564	0.234983	0.117267	2.00384	0.0450875	0.727946
CRK	ENSG00000167193	CRK proto-oncogene, adaptor protein [Source:HGNC Symbol;Acc:HGNC:2362]	299.071	0.234945	0.221551	1.06045	0.288938	0.855726
ZNF680	ENSG00000173041	zinc finger protein 680 [Source:HGNC Symbol;Acc:HGNC:26897]	29.3753	0.234924	0.237561	0.988901	0.322712	0.864353
CARHSP1	ENSG00000153048	calcium regulated heat stable protein 1 [Source:HGNC Symbol;Acc:HGNC:17150]	72.8754	0.234911	0.152987	1.53549	0.124662	0.78335
TMEM177	ENSG00000144120	transmembrane protein 177 [Source:HGNC Symbol;Acc:HGNC:28143]	51.1658	0.234725	0.201399	1.16547	0.243828	0.829931
CTTN	ENSG00000085733	cortactin [Source:HGNC Symbol;Acc:HGNC:3338]	456.246	0.234624	0.155518	1.50866	0.131385	0.78606
STK11IP	ENSG00000144589	serine/threonine kinase 11 interacting protein [Source:HGNC Symbol;Acc:HGNC:19184]	51.8702	0.234598	0.196631	1.19309	0.232836	0.827045
C9orf116	ENSG00000160345	chromosome 9 open reading frame 116 [Source:HGNC Symbol;Acc:HGNC:28435]	27.0062	0.234404	0.297347	0.788319	0.43051	0.899639
AC139530.1	ENSG00000262049	novel transcript, antisense to HGS	29.2238	0.234164	0.21806	1.07385	0.28289	0.851868
KNTC1	ENSG00000184445	kinetochore associated 1 [Source:HGNC Symbol;Acc:HGNC:17255]	142.887	0.234138	0.137837	1.69865	0.0893846	0.776183
AL359915.2	ENSG00000231365	WARS2 antisense RNA 1 [Source:HGNC Symbol;Acc:HGNC:40612]	23.2643	0.233847	0.256071	0.913208	0.361133	0.878614
CAMK2N2	ENSG00000163888	calcium/calmodulin dependent protein kinase II inhibitor 2 [Source:HGNC Symbol;Acc:HGNC:24197]	11.4892	0.233614	0.327334	0.713685	0.475422	0.914979
VAMP1	ENSG00000139190	vesicle associated membrane protein 1 [Source:HGNC Symbol;Acc:HGNC:12642]	9.47095	0.23339	0.423916	0.550557	0.581938	0.93728
TBC1D23	ENSG00000036054	TBC1 domain family member 23 [Source:HGNC Symbol;Acc:HGNC:25622]	98.1955	0.233361	0.164704	1.41685	0.156527	0.792417
PLCB3	ENSG00000149782	phospholipase C beta 3 [Source:HGNC Symbol;Acc:HGNC:9056]	94.6091	0.233333	0.163822	1.42431	0.154358	0.792417
RFC2	ENSG00000049541	replication factor C subunit 2 [Source:HGNC Symbol;Acc:HGNC:9970]	382.547	0.233308	0.162646	1.43445	0.151444	0.792175
DCAF8	ENSG00000132716	DDB1 and CUL4 associated factor 8 [Source:HGNC Symbol;Acc:HGNC:24891]	86.2663	0.233181	0.169443	1.37616	0.168771	0.801512
SLC44A1	ENSG00000070214	solute carrier family 44 member 1 [Source:HGNC Symbol;Acc:HGNC:18798]	369.157	0.233163	0.152599	1.52794	0.126527	0.783804
RP9P	ENSG00000205763	RP9 pseudogene [Source:HGNC Symbol;Acc:HGNC:33969]	57.7433	0.233092	0.21413	1.08856	0.276349	0.84947
SUZ12P1	ENSG00000264538	SUZ12 pseudogene 1 [Source:HGNC Symbol;Acc:HGNC:32421]	31.3935	0.232877	0.226742	1.02705	0.304395	0.858984
SND1	ENSG00000197157	staphylococcal nuclease and tudor domain containing 1 [Source:HGNC Symbol;Acc:HGNC:30646]	416.778	0.232858	0.174077	1.33767	0.181005	0.807577
CTSH	ENSG00000103811	cathepsin H [Source:HGNC Symbol;Acc:HGNC:2535]	78.8975	0.232714	0.195113	1.19272	0.232981	0.827045
RNF13	ENSG00000082996	ring finger protein 13 [Source:HGNC Symbol;Acc:HGNC:10057]	89.2901	0.232669	0.161062	1.44459	0.148574	0.790083
ZBTB42	ENSG00000179627	zinc finger and BTB domain containing 42 [Source:HGNC Symbol;Acc:HGNC:32550]	6.88541	0.232536	0.506446	0.459153	0.646125	0.949492
LINC01970	ENSG00000265692	long intergenic non-protein coding RNA 1970 [Source:HGNC Symbol;Acc:HGNC:52796]	7.66619	0.232434	0.44555	0.521679	0.601894	0.939055
SLC43A3	ENSG00000134802	solute carrier family 43 member 3 [Source:HGNC Symbol;Acc:HGNC:17466]	324.107	0.232326	0.19294	1.20414	0.228536	0.827045
KLC4	ENSG00000137171	kinesin light chain 4 [Source:HGNC Symbol;Acc:HGNC:21624]	32.9154	0.232299	0.236857	0.980756	0.326713	0.86506
NNT	ENSG00000112992	nicotinamide nucleotide transhydrogenase [Source:HGNC Symbol;Acc:HGNC:7863]	91.1761	0.232021	0.1567	1.48066	0.138696	0.788005
EIF4E3	ENSG00000163412	eukaryotic translation initiation factor 4E family member 3 [Source:HGNC Symbol;Acc:HGNC:31837]	15.7726	0.232001	0.352156	0.658802	0.510023	0.923383
HSD17B4	ENSG00000133835	hydroxysteroid 17-beta dehydrogenase 4 [Source:HGNC Symbol;Acc:HGNC:5213]	321.241	0.231912	0.107792	2.15147	0.0314393	0.708958
TRAPPC13	ENSG00000113597	trafficking protein particle complex subunit 13 [Source:HGNC Symbol;Acc:HGNC:25828]	31.1986	0.231832	0.237465	0.976278	0.328927	0.866368
NIPSNAP3B	ENSG00000165028	nipsnap homolog 3B [Source:HGNC Symbol;Acc:HGNC:23641]	7.23336	0.231675	0.510585	0.453744	0.650013	0.949492
MTND4P24	ENSG00000232177	MT-ND4 pseudogene 24 [Source:HGNC Symbol;Acc:HGNC:42220]	25.6659	0.231585	0.291204	0.795268	0.426458	0.896227
BTD	ENSG00000169814	biotinidase [Source:HGNC Symbol;Acc:HGNC:1122]	85.8748	0.231475	0.156088	1.48298	0.138081	0.787922
TRNT1	ENSG00000072756	tRNA nucleotidyl transferase 1 [Source:HGNC Symbol;Acc:HGNC:17341]	37.8181	0.231418	0.22311	1.03724	0.299624	0.858984
IGBP1	ENSG00000089289	immunoglobulin binding protein 1 [Source:HGNC Symbol;Acc:HGNC:5461]	173.067	0.231292	0.129535	1.78556	0.07417	0.753089
CCDC18-AS1	ENSG00000223745	CCDC18 antisense RNA 1 [Source:HGNC Symbol;Acc:HGNC:52262]	16.9531	0.231238	0.352929	0.655197	0.512341	0.924683
CETN2	ENSG00000147400	centrin 2 [Source:HGNC Symbol;Acc:HGNC:1867]	484.78	0.231156	0.146589	1.5769	0.11482	0.777272
ZNF473	ENSG00000142528	zinc finger protein 473 [Source:HGNC Symbol;Acc:HGNC:23239]	33.1845	0.231087	0.206283	1.12024	0.262611	0.840794
AP002495.1	ENSG00000254469	novel protein similar to transient receptor potential cation channel, subfamily C, member 2 TRPC2	17.9153	0.231019	0.315769	0.731608	0.464408	0.910645
	ENSG00000287126	novel transcript	9.9617	0.23091	0.369134	0.625546	0.531613	0.927075
ZSWIM4	ENSG00000132003	zinc finger SWIM-type containing 4 [Source:HGNC Symbol;Acc:HGNC:25704]	20.35	0.2309	0.326219	0.707808	0.479065	0.916488
SH2B3	ENSG00000111252	SH2B adaptor protein 3 [Source:HGNC Symbol;Acc:HGNC:29605]	33.2784	0.230804	0.24476	0.942979	0.345691	0.875367
NSMCE4A	ENSG00000107672	NSE4 homolog A, SMC5-SMC6 complex component [Source:HGNC Symbol;Acc:HGNC:25935]	111.648	0.230447	0.140888	1.63568	0.101907	0.777272
SLC35D2	ENSG00000130958	solute carrier family 35 member D2 [Source:HGNC Symbol;Acc:HGNC:20799]	41.0125	0.230419	0.222592	1.03516	0.300593	0.858984
HASPIN	ENSG00000177602	histone H3 associated protein kinase [Source:HGNC Symbol;Acc:HGNC:19682]	10.9643	0.230365	0.341693	0.674188	0.500192	0.920108
MBTPS2	ENSG00000012174	membrane bound transcription factor peptidase, site 2 [Source:HGNC Symbol;Acc:HGNC:15455]	35.6053	0.230042	0.207895	1.10653	0.268498	0.843486
MARCH9	ENSG00000139266	membrane associated ring-CH-type finger 9 [Source:HGNC Symbol;Acc:HGNC:25139]	72.5143	0.230026	0.147026	1.56453	0.117694	0.777272
UQCRQ	ENSG00000164405	ubiquinol-cytochrome c reductase complex III subunit VII [Source:HGNC Symbol;Acc:HGNC:29594]	2863.96	0.230008	0.17497	1.31455	0.18866	0.809925
BRF2	ENSG00000104221	BRF2 RNA polymerase III transcription initiation factor subunit [Source:HGNC Symbol;Acc:HGNC:17298]	27.3162	0.229922	0.226313	1.01595	0.309655	0.861167
ACOT4	ENSG00000177465	acyl-CoA thioesterase 4 [Source:HGNC Symbol;Acc:HGNC:19748]	9.44714	0.229716	0.437644	0.524892	0.599659	0.939055
ZNF224	ENSG00000267680	zinc finger protein 224 [Source:HGNC Symbol;Acc:HGNC:13017]	32.4751	0.229383	0.2145	1.06938	0.284897	0.852822
SLC35C2	ENSG00000080189	solute carrier family 35 member C2 [Source:HGNC Symbol;Acc:HGNC:17117]	162.049	0.229351	0.164153	1.39718	0.16236	0.796838
CFAP20	ENSG00000070761	cilia and flagella associated protein 20 [Source:HGNC Symbol;Acc:HGNC:29523]	157.849	0.22935	0.167605	1.3684	0.171188	0.803962
RPL21P10	ENSG00000239272	ribosomal protein L21 pseudogene 10 [Source:HGNC Symbol;Acc:HGNC:19795]	6.80655	0.229326	0.423716	0.541225	0.588353	0.938752
NAA20	ENSG00000173418	N-alpha-acetyltransferase 20, NatB catalytic subunit [Source:HGNC Symbol;Acc:HGNC:15908]	229.102	0.229295	0.158134	1.45001	0.147056	0.789112
ZNF260	ENSG00000254004	zinc finger protein 260 [Source:HGNC Symbol;Acc:HGNC:13499]	38.2636	0.229217	0.197783	1.15893	0.246484	0.830841
GATA6	ENSG00000141448	GATA binding protein 6 [Source:HGNC Symbol;Acc:HGNC:4174]	10.7004	0.228834	0.360117	0.635445	0.525138	0.926408
HEIH	ENSG00000278970	hepatocellular carcinoma up-regulated EZH2-associated long non-coding RNA [Source:HGNC Symbol;Acc:HGNC:45049]	49.8512	0.22876	0.18918	1.20922	0.226579	0.827045
PLSCR1	ENSG00000188313	phospholipid scramblase 1 [Source:HGNC Symbol;Acc:HGNC:9092]	85.683	0.228599	0.167886	1.36163	0.173315	0.804668
TATDN1	ENSG00000147687	TatD DNase domain containing 1 [Source:HGNC Symbol;Acc:HGNC:24220]	130.114	0.228587	0.143636	1.59143	0.111513	0.777272
TMEM14A	ENSG00000096092	transmembrane protein 14A [Source:HGNC Symbol;Acc:HGNC:21076]	79.2196	0.228479	0.187327	1.21968	0.222586	0.827045
GGA3	ENSG00000125447	golgi associated, gamma adaptin ear containing, ARF binding protein 3 [Source:HGNC Symbol;Acc:HGNC:17079]	101.744	0.228254	0.172159	1.32583	0.184895	0.807884
CYB561D1	ENSG00000174151	cytochrome b561 family member D1 [Source:HGNC Symbol;Acc:HGNC:26804]	21.9343	0.228177	0.278615	0.81897	0.412804	0.892091
UTP11	ENSG00000183520	UTP11 small subunit processome component [Source:HGNC Symbol;Acc:HGNC:24329]	223.395	0.228177	0.163736	1.39357	0.163449	0.797283
IFT52	ENSG00000101052	intraflagellar transport 52 [Source:HGNC Symbol;Acc:HGNC:15901]	88.1408	0.228048	0.189777	1.20167	0.229493	0.827045
XRCC3	ENSG00000126215	X-ray repair cross complementing 3 [Source:HGNC Symbol;Acc:HGNC:12830]	84.0868	0.228017	0.208249	1.09492	0.27355	0.847867
ACER3	ENSG00000078124	alkaline ceramidase 3 [Source:HGNC Symbol;Acc:HGNC:16066]	86.2961	0.228007	0.138651	1.64447	0.10008	0.777272
ARMC9	ENSG00000135931	armadillo repeat containing 9 [Source:HGNC Symbol;Acc:HGNC:20730]	52.6176	0.227631	0.204288	1.11427	0.265164	0.841716
SHKBP1	ENSG00000160410	SH3KBP1 binding protein 1 [Source:HGNC Symbol;Acc:HGNC:19214]	205.602	0.227422	0.195165	1.16528	0.243907	0.829931
ZNF284	ENSG00000186026	zinc finger protein 284 [Source:HGNC Symbol;Acc:HGNC:13078]	15.2514	0.227336	0.327948	0.693207	0.48818	0.91823
EWSR1	ENSG00000182944	EWS RNA binding protein 1 [Source:HGNC Symbol;Acc:HGNC:3508]	506.942	0.227316	0.161583	1.40681	0.159484	0.792417
EFNA4	ENSG00000243364	ephrin A4 [Source:HGNC Symbol;Acc:HGNC:3224]	55.4169	0.227259	0.230602	0.985505	0.324376	0.864353
TIMM10	ENSG00000134809	translocase of inner mitochondrial membrane 10 [Source:HGNC Symbol;Acc:HGNC:11814]	179.053	0.227225	0.25667	0.885279	0.376006	0.883031
ANKEF1	ENSG00000132623	ankyrin repeat and EF-hand domain containing 1 [Source:HGNC Symbol;Acc:HGNC:15803]	20.5041	0.22715	0.288366	0.787714	0.430864	0.899639
OST4	ENSG00000228474	oligosaccharyltransferase complex subunit 4, non-catalytic [Source:HGNC Symbol;Acc:HGNC:32483]	668.362	0.227146	0.132733	1.7113	0.0870259	0.775957
KBTBD6	ENSG00000165572	kelch repeat and BTB domain containing 6 [Source:HGNC Symbol;Acc:HGNC:25340]	64.9648	0.227096	0.184238	1.23262	0.217716	0.826536
NUP37	ENSG00000075188	nucleoporin 37 [Source:HGNC Symbol;Acc:HGNC:29929]	105.372	0.227051	0.160473	1.41489	0.157101	0.792417
PPCS	ENSG00000127125	phosphopantothenoylcysteine synthetase [Source:HGNC Symbol;Acc:HGNC:25686]	170.691	0.226996	0.128275	1.76961	0.0767925	0.760176
NDUFB8	ENSG00000166136	NADH:ubiquinone oxidoreductase subunit B8 [Source:HGNC Symbol;Acc:HGNC:7703]	280.257	0.226937	0.156313	1.45181	0.146554	0.788818
GALNT5	ENSG00000136542	polypeptide N-acetylgalactosaminyltransferase 5 [Source:HGNC Symbol;Acc:HGNC:4127]	21.0856	0.226698	0.307832	0.736435	0.461466	0.910222
PDE4DIP	ENSG00000178104	phosphodiesterase 4D interacting protein [Source:HGNC Symbol;Acc:HGNC:15580]	151.864	0.226681	0.207979	1.08992	0.275748	0.84944
ZNF442	ENSG00000198342	zinc finger protein 442 [Source:HGNC Symbol;Acc:HGNC:20877]	8.99938	0.226517	0.44377	0.510438	0.609745	0.940254
MT-TM	ENSG00000210112	mitochondrially encoded tRNA-Met (AUA/G) [Source:HGNC Symbol;Acc:HGNC:7492]	11.9037	0.226321	0.51008	0.443697	0.657262	0.950329
IDH3G	ENSG00000067829	isocitrate dehydrogenase (NAD(+)) 3 non-catalytic subunit gamma [Source:HGNC Symbol;Acc:HGNC:5386]	289.393	0.226113	0.225493	1.00275	0.315982	0.863138
F2R	ENSG00000181104	coagulation factor II thrombin receptor [Source:HGNC Symbol;Acc:HGNC:3537]	66.1132	0.226047	0.15974	1.41509	0.157042	0.792417
NR1H3	ENSG00000025434	nuclear receptor subfamily 1 group H member 3 [Source:HGNC Symbol;Acc:HGNC:7966]	34.9998	0.225997	0.234149	0.965188	0.33445	0.867801
FOXM1	ENSG00000111206	forkhead box M1 [Source:HGNC Symbol;Acc:HGNC:3818]	380.848	0.225939	0.182361	1.23896	0.215359	0.826386
TEAD3	ENSG00000007866	TEA domain transcription factor 3 [Source:HGNC Symbol;Acc:HGNC:11716]	70.4327	0.225675	0.190118	1.18703	0.235217	0.82706
RSRC1	ENSG00000174891	arginine and serine rich coiled-coil 1 [Source:HGNC Symbol;Acc:HGNC:24152]	184.658	0.225661	0.126768	1.78011	0.0750583	0.755871
NEK8	ENSG00000160602	NIMA related kinase 8 [Source:HGNC Symbol;Acc:HGNC:13387]	34.0468	0.225514	0.267224	0.843913	0.398718	0.888595
AARSD1	ENSG00000266967	alanyl-tRNA synthetase domain containing 1 [Source:HGNC Symbol;Acc:HGNC:28417]	6.63947	0.225416	0.465781	0.483952	0.62842	0.944544
EXOC7	ENSG00000182473	exocyst complex component 7 [Source:HGNC Symbol;Acc:HGNC:23214]	254.959	0.225369	0.175893	1.28129	0.200093	0.815858
ITGAE	ENSG00000083457	integrin subunit alpha E [Source:HGNC Symbol;Acc:HGNC:6147]	110.726	0.225334	0.132834	1.69636	0.0898185	0.776183
RAB3GAP1	ENSG00000115839	RAB3 GTPase activating protein catalytic subunit 1 [Source:HGNC Symbol;Acc:HGNC:17063]	180.276	0.225173	0.113136	1.99029	0.0465588	0.727946
SAT1	ENSG00000130066	spermidine/spermine N1-acetyltransferase 1 [Source:HGNC Symbol;Acc:HGNC:10540]	387.153	0.224961	0.132146	1.70237	0.0886863	0.776183
NDUFA10	ENSG00000130414	NADH:ubiquinone oxidoreductase subunit A10 [Source:HGNC Symbol;Acc:HGNC:7684]	295.831	0.224697	0.166779	1.34727	0.177893	0.805812
MAPK1	ENSG00000100030	mitogen-activated protein kinase 1 [Source:HGNC Symbol;Acc:HGNC:6871]	176.002	0.224676	0.11425	1.96652	0.0492387	0.730148
KIAA1143	ENSG00000163807	KIAA1143 [Source:HGNC Symbol;Acc:HGNC:29198]	98.8979	0.224612	0.188841	1.18942	0.234273	0.827045
RAD54L	ENSG00000085999	RAD54 like [Source:HGNC Symbol;Acc:HGNC:9826]	89.2031	0.224428	0.202245	1.10968	0.267136	0.842604
SNHG11	ENSG00000174365	small nucleolar RNA host gene 11 [Source:HGNC Symbol;Acc:HGNC:25046]	85.8556	0.224261	0.18832	1.19085	0.233713	0.827045
CNPY4	ENSG00000166997	canopy FGF signaling regulator 4 [Source:HGNC Symbol;Acc:HGNC:28631]	28.6249	0.224094	0.225785	0.99251	0.320949	0.864353
DTL	ENSG00000143476	denticleless E3 ubiquitin protein ligase homolog [Source:HGNC Symbol;Acc:HGNC:30288]	169.264	0.224003	0.111377	2.01123	0.0443017	0.727946
MTND3P10	ENSG00000233286	MT-ND3 pseudogene 10 [Source:HGNC Symbol;Acc:HGNC:42150]	8.49813	0.223776	0.491475	0.455316	0.648882	0.949492
JMJD4	ENSG00000081692	jumonji domain containing 4 [Source:HGNC Symbol;Acc:HGNC:25724]	62.5634	0.223731	0.223098	1.00284	0.31594	0.863138
SEC11A	ENSG00000140612	SEC11 homolog A, signal peptidase complex subunit [Source:HGNC Symbol;Acc:HGNC:17718]	706.486	0.22371	0.144563	1.54749	0.121744	0.778035
TMEM18	ENSG00000151353	transmembrane protein 18 [Source:HGNC Symbol;Acc:HGNC:25257]	223.205	0.22358	0.150625	1.48435	0.137717	0.787922
WRB	ENSG00000182093	guided entry of tail-anchored proteins factor 1 [Source:HGNC Symbol;Acc:HGNC:12790]	78.5932	0.223295	0.158183	1.41163	0.15806	0.792417
BIK	ENSG00000100290	BCL2 interacting killer [Source:HGNC Symbol;Acc:HGNC:1051]	21.0996	0.223274	0.275049	0.811759	0.41693	0.893161
DAD1	ENSG00000129562	defender against cell death 1 [Source:HGNC Symbol;Acc:HGNC:2664]	437.338	0.223262	0.137842	1.6197	0.105298	0.777272
PARL	ENSG00000175193	presenilin associated rhomboid like [Source:HGNC Symbol;Acc:HGNC:18253]	226.291	0.223237	0.196883	1.13386	0.256853	0.835953
RPL34	ENSG00000109475	ribosomal protein L34 [Source:HGNC Symbol;Acc:HGNC:10340]	2718.83	0.223143	0.177744	1.25541	0.209329	0.822616
SOCS3	ENSG00000184557	suppressor of cytokine signaling 3 [Source:HGNC Symbol;Acc:HGNC:19391]	27.5926	0.223092	0.359874	0.619917	0.535313	0.927453
C3orf33	ENSG00000174928	chromosome 3 open reading frame 33 [Source:HGNC Symbol;Acc:HGNC:26434]	9.80149	0.22285	0.441645	0.50459	0.613846	0.94088
AC107068.1	ENSG00000259959	novel transcript	10.3568	0.22283	0.369508	0.603045	0.546479	0.929045
MISP3	ENSG00000141854	MISP family member 3 [Source:HGNC Symbol;Acc:HGNC:26963]	18.6742	0.222693	0.27166	0.819751	0.412358	0.892091
C1RL-AS1	ENSG00000205885	C1RL antisense RNA 1 [Source:HGNC Symbol;Acc:HGNC:27461]	10.0356	0.222564	0.41978	0.530192	0.595979	0.939055
GNAQ	ENSG00000156052	G protein subunit alpha q [Source:HGNC Symbol;Acc:HGNC:4390]	135.13	0.222473	0.145315	1.53097	0.125778	0.78335
SLC25A36	ENSG00000114120	solute carrier family 25 member 36 [Source:HGNC Symbol;Acc:HGNC:25554]	138.122	0.22231	0.125967	1.76483	0.0775925	0.760176
SARS	ENSG00000031698	seryl-tRNA synthetase 1 [Source:HGNC Symbol;Acc:HGNC:10537]	715.511	0.222296	0.121142	1.835	0.066505	0.745904
GAPDH	ENSG00000111640	glyceraldehyde-3-phosphate dehydrogenase [Source:HGNC Symbol;Acc:HGNC:4141]	8596.77	0.222237	0.209483	1.06088	0.288743	0.855698
NPAS2	ENSG00000170485	neuronal PAS domain protein 2 [Source:HGNC Symbol;Acc:HGNC:7895]	20.0105	0.222135	0.30429	0.730012	0.465383	0.911481
TBCB	ENSG00000105254	tubulin folding cofactor B [Source:HGNC Symbol;Acc:HGNC:1989]	637.734	0.222133	0.232879	0.953856	0.340157	0.871545
Z95115.1	ENSG00000261188	TFIP11 divergent transcript [Source:HGNC Symbol;Acc:HGNC:55374]	10.8759	0.222103	0.388213	0.572116	0.567243	0.933832
PRICKLE1	ENSG00000139174	prickle planar cell polarity protein 1 [Source:HGNC Symbol;Acc:HGNC:17019]	98.6115	0.222069	0.120765	1.83886	0.0659364	0.745757
LGALS3BP	ENSG00000108679	galectin 3 binding protein [Source:HGNC Symbol;Acc:HGNC:6564]	826.216	0.222039	0.190626	1.16479	0.244104	0.829931
MARCH6	ENSG00000145495	membrane associated ring-CH-type finger 6 [Source:HGNC Symbol;Acc:HGNC:30550]	179.208	0.22203	0.119606	1.85635	0.0634033	0.745757
F12	ENSG00000131187	coagulation factor XII [Source:HGNC Symbol;Acc:HGNC:3530]	24.3673	0.22198	0.259427	0.855655	0.392189	0.886158
TMEM168	ENSG00000146802	transmembrane protein 168 [Source:HGNC Symbol;Acc:HGNC:25826]	30.4147	0.221828	0.23368	0.949281	0.342478	0.873536
ZNF568	ENSG00000198453	zinc finger protein 568 [Source:HGNC Symbol;Acc:HGNC:25392]	14.5217	0.221796	0.350898	0.632081	0.527334	0.926928
AC106791.1	ENSG00000250159	PKD2L2 divergent transcript [Source:HGNC Symbol;Acc:HGNC:55557]	20.2141	0.221731	0.315256	0.703337	0.481846	0.917433
RAB35	ENSG00000111737	RAB35, member RAS oncogene family [Source:HGNC Symbol;Acc:HGNC:9774]	97.9724	0.221515	0.14059	1.57561	0.115116	0.777272
BTBD9	ENSG00000183826	BTB domain containing 9 [Source:HGNC Symbol;Acc:HGNC:21228]	12.3423	0.221468	0.357625	0.619274	0.535736	0.927453
STX11	ENSG00000135604	syntaxin 11 [Source:HGNC Symbol;Acc:HGNC:11429]	10.2477	0.221332	0.364646	0.606976	0.543867	0.929045
GATC	ENSG00000257218	glutamyl-tRNA amidotransferase subunit C [Source:HGNC Symbol;Acc:HGNC:25068]	138.602	0.221325	0.127374	1.7376	0.0822818	0.766181
CLK1	ENSG00000013441	CDC like kinase 1 [Source:HGNC Symbol;Acc:HGNC:2068]	92.4045	0.221159	0.143936	1.53651	0.124412	0.78335
AC098934.1	ENSG00000214796	tubulin alpha 5, pseudogene [Source:HGNC Symbol;Acc:HGNC:54799]	18.6889	0.221048	0.281539	0.785141	0.432371	0.900191
CXCL16	ENSG00000161921	C-X-C motif chemokine ligand 16 [Source:HGNC Symbol;Acc:HGNC:16642]	27.119	0.220961	0.271333	0.814354	0.415442	0.892416
TIMM50	ENSG00000105197	translocase of inner mitochondrial membrane 50 [Source:HGNC Symbol;Acc:HGNC:23656]	323.386	0.220827	0.191523	1.15301	0.248908	0.832253
WDR82	ENSG00000164091	WD repeat domain 82 [Source:HGNC Symbol;Acc:HGNC:28826]	268.297	0.220776	0.12244	1.80313	0.0713674	0.752646
HIRA	ENSG00000100084	histone cell cycle regulator [Source:HGNC Symbol;Acc:HGNC:4916]	20.5235	0.220483	0.337515	0.653254	0.513593	0.92469
PARP11	ENSG00000111224	poly(ADP-ribose) polymerase family member 11 [Source:HGNC Symbol;Acc:HGNC:1186]	23.1344	0.22048	0.281423	0.783447	0.433365	0.900191
POLR2G	ENSG00000168002	RNA polymerase II subunit G [Source:HGNC Symbol;Acc:HGNC:9194]	545.078	0.22047	0.153137	1.43969	0.149954	0.790626
BTN2A2	ENSG00000124508	butyrophilin subfamily 2 member A2 [Source:HGNC Symbol;Acc:HGNC:1137]	32.6701	0.220467	0.230413	0.956837	0.33865	0.870698
PAPOLG	ENSG00000115421	poly(A) polymerase gamma [Source:HGNC Symbol;Acc:HGNC:14982]	28.6807	0.220429	0.239773	0.919322	0.357927	0.878614
NDUFS8	ENSG00000110717	NADH:ubiquinone oxidoreductase core subunit S8 [Source:HGNC Symbol;Acc:HGNC:7715]	730.477	0.220386	0.220309	1.00035	0.317141	0.863408
RMDN1	ENSG00000176623	regulator of microtubule dynamics 1 [Source:HGNC Symbol;Acc:HGNC:24285]	113.329	0.220317	0.122396	1.80003	0.0718565	0.752646
SLC24A1	ENSG00000074621	solute carrier family 24 member 1 [Source:HGNC Symbol;Acc:HGNC:10975]	18.5892	0.219723	0.307675	0.71414	0.47514	0.914979
USP11	ENSG00000102226	ubiquitin specific peptidase 11 [Source:HGNC Symbol;Acc:HGNC:12609]	152.27	0.219635	0.179096	1.22636	0.220064	0.827045
DOCK7	ENSG00000116641	dedicator of cytokinesis 7 [Source:HGNC Symbol;Acc:HGNC:19190]	56.3852	0.219609	0.175656	1.25022	0.211219	0.823157
WDR27	ENSG00000184465	WD repeat domain 27 [Source:HGNC Symbol;Acc:HGNC:21248]	21.5124	0.219557	0.248013	0.885265	0.376014	0.883031
SLC35F6	ENSG00000213699	solute carrier family 35 member F6 [Source:HGNC Symbol;Acc:HGNC:26055]	140.957	0.219256	0.134829	1.62618	0.103912	0.777272
UQCRH	ENSG00000173660	ubiquinol-cytochrome c reductase hinge protein [Source:HGNC Symbol;Acc:HGNC:12590]	1731.21	0.219072	0.162299	1.34981	0.177078	0.805812
PEPD	ENSG00000124299	peptidase D [Source:HGNC Symbol;Acc:HGNC:8840]	110.527	0.219062	0.123651	1.77161	0.0764591	0.759025
RNF227	ENSG00000179859	ring finger protein 227 [Source:HGNC Symbol;Acc:HGNC:27571]	6.17382	0.218974	0.551112	0.397331	0.691123	0.956016
MRPS2	ENSG00000122140	mitochondrial ribosomal protein S2 [Source:HGNC Symbol;Acc:HGNC:14495]	187.956	0.218884	0.190161	1.15104	0.249716	0.833049
TM9SF4	ENSG00000101337	transmembrane 9 superfamily member 4 [Source:HGNC Symbol;Acc:HGNC:30797]	164.413	0.218883	0.180619	1.21185	0.22557	0.827045
NOB1	ENSG00000141101	NIN1 (RPN12) binding protein 1 homolog [Source:HGNC Symbol;Acc:HGNC:29540]	131.563	0.218852	0.151161	1.44781	0.147671	0.789817
TAP1	ENSG00000168394	transporter 1, ATP binding cassette subfamily B member [Source:HGNC Symbol;Acc:HGNC:43]	142.613	0.218741	0.127934	1.70979	0.0873046	0.776183
TRAP1	ENSG00000126602	TNF receptor associated protein 1 [Source:HGNC Symbol;Acc:HGNC:16264]	322.497	0.21855	0.147826	1.47843	0.139294	0.788379
RRN3P1	ENSG00000248124	RRN3 pseudogene 1 [Source:HGNC Symbol;Acc:HGNC:30548]	11.4581	0.218471	0.383472	0.569719	0.568868	0.933832
ABHD12	ENSG00000100997	abhydrolase domain containing 12, lysophospholipase [Source:HGNC Symbol;Acc:HGNC:15868]	279.338	0.218429	0.214126	1.02009	0.307684	0.860473
IFT43	ENSG00000119650	intraflagellar transport 43 [Source:HGNC Symbol;Acc:HGNC:29669]	79.2211	0.218361	0.211276	1.03354	0.301353	0.858984
AP1B1	ENSG00000100280	adaptor related protein complex 1 subunit beta 1 [Source:HGNC Symbol;Acc:HGNC:554]	270.825	0.218278	0.183787	1.18767	0.234965	0.82706
DNTTIP1	ENSG00000101457	deoxynucleotidyltransferase terminal interacting protein 1 [Source:HGNC Symbol;Acc:HGNC:16160]	186.671	0.218218	0.131879	1.65469	0.0979873	0.777272
ACOX3	ENSG00000087008	acyl-CoA oxidase 3, pristanoyl [Source:HGNC Symbol;Acc:HGNC:121]	24.694	0.218122	0.274612	0.79429	0.427027	0.896819
NAXE	ENSG00000163382	NAD(P)HX epimerase [Source:HGNC Symbol;Acc:HGNC:18453]	351.255	0.21804	0.189446	1.15093	0.24976	0.833049
BTN3A2	ENSG00000186470	butyrophilin subfamily 3 member A2 [Source:HGNC Symbol;Acc:HGNC:1139]	67.2886	0.218007	0.170482	1.27876	0.20098	0.815959
BRAF	ENSG00000157764	B-Raf proto-oncogene, serine/threonine kinase [Source:HGNC Symbol;Acc:HGNC:1097]	44.058	0.217997	0.203393	1.0718	0.283808	0.852663
ORC5	ENSG00000164815	origin recognition complex subunit 5 [Source:HGNC Symbol;Acc:HGNC:8491]	80.1705	0.217894	0.156352	1.39362	0.163433	0.797283
CPNE1	ENSG00000214078	copine 1 [Source:HGNC Symbol;Acc:HGNC:2314]	521.318	0.217889	0.138054	1.57829	0.1145	0.777272
CCDC174	ENSG00000154781	coiled-coil domain containing 174 [Source:HGNC Symbol;Acc:HGNC:28033]	106.518	0.21778	0.164849	1.32108	0.186474	0.807884
GUCD1	ENSG00000138867	guanylyl cyclase domain containing 1 [Source:HGNC Symbol;Acc:HGNC:14237]	328.05	0.217758	0.170866	1.27444	0.202508	0.816337
AC004943.2	ENSG00000259768	novel transcript, antisense to ZFHX3	15.7034	0.217686	0.330869	0.657921	0.510589	0.923383
INTS5	ENSG00000185085	integrator complex subunit 5 [Source:HGNC Symbol;Acc:HGNC:29352]	48.3779	0.217568	0.184995	1.17607	0.239565	0.829931
TPM3	ENSG00000143549	tropomyosin 3 [Source:HGNC Symbol;Acc:HGNC:12012]	1165.53	0.217438	0.196865	1.1045	0.269374	0.843608
PLA2G12A	ENSG00000123739	phospholipase A2 group XIIA [Source:HGNC Symbol;Acc:HGNC:18554]	61.9805	0.217216	0.161083	1.34847	0.177508	0.805812
ARL10	ENSG00000175414	ADP ribosylation factor like GTPase 10 [Source:HGNC Symbol;Acc:HGNC:22042]	53.7649	0.217183	0.193611	1.12175	0.261968	0.840519
MAP3K14-AS1	ENSG00000267278	MAP3K14 antisense RNA 1 [Source:HGNC Symbol;Acc:HGNC:44359]	6.29755	0.216971	0.535138	0.405449	0.685148	0.955966
RAB38	ENSG00000123892	RAB38, member RAS oncogene family [Source:HGNC Symbol;Acc:HGNC:9776]	26.3834	0.216962	0.252126	0.86053	0.389497	0.886158
DPF1	ENSG00000011332	double PHD fingers 1 [Source:HGNC Symbol;Acc:HGNC:20225]	20.8379	0.216937	0.30612	0.708666	0.478532	0.916324
DDX1	ENSG00000079785	DEAD-box helicase 1 [Source:HGNC Symbol;Acc:HGNC:2734]	484.424	0.216779	0.120591	1.79764	0.0722345	0.752646
YAP1	ENSG00000137693	Yes1 associated transcriptional regulator [Source:HGNC Symbol;Acc:HGNC:16262]	174.821	0.216701	0.126903	1.70761	0.0877078	0.776183
PFDN5	ENSG00000123349	prefoldin subunit 5 [Source:HGNC Symbol;Acc:HGNC:8869]	8.55008	0.216698	0.519061	0.417481	0.676327	0.955606
RIOK1	ENSG00000124784	RIO kinase 1 [Source:HGNC Symbol;Acc:HGNC:18656]	98.6572	0.216295	0.143024	1.5123	0.130458	0.78606
CD63	ENSG00000135404	CD63 molecule [Source:HGNC Symbol;Acc:HGNC:1692]	2060.57	0.216252	0.163209	1.325	0.185171	0.807884
MAIP1	ENSG00000162972	matrix AAA peptidase interacting protein 1 [Source:HGNC Symbol;Acc:HGNC:26198]	49.6729	0.216114	0.201517	1.07244	0.283524	0.852663
NDUFS2	ENSG00000158864	NADH:ubiquinone oxidoreductase core subunit S2 [Source:HGNC Symbol;Acc:HGNC:7708]	564.636	0.216036	0.21543	1.00281	0.315951	0.863138
METAP1	ENSG00000164024	methionyl aminopeptidase 1 [Source:HGNC Symbol;Acc:HGNC:15789]	168.958	0.216021	0.102219	2.11331	0.0345743	0.71831
AC108693.1	ENSG00000239280	pseudogene similar to part of dihydrolipoamide branched chain transacylase E2 DBT	6.62935	0.215888	0.46802	0.461278	0.644599	0.949438
FAM92A	ENSG00000188343	CBY1 interacting BAR domain containing 1 [Source:HGNC Symbol;Acc:HGNC:30452]	93.4861	0.21578	0.162679	1.32642	0.184702	0.807884
PIP4K2A	ENSG00000150867	phosphatidylinositol-5-phosphate 4-kinase type 2 alpha [Source:HGNC Symbol;Acc:HGNC:8997]	63.3456	0.215705	0.163407	1.32005	0.186819	0.807884
KCMF1	ENSG00000176407	potassium channel modulatory factor 1 [Source:HGNC Symbol;Acc:HGNC:20589]	276.475	0.215626	0.115662	1.86428	0.0622829	0.744071
BCL2L11	ENSG00000153094	BCL2 like 11 [Source:HGNC Symbol;Acc:HGNC:994]	31.3217	0.215512	0.217543	0.990664	0.32185	0.864353
FAM45A	ENSG00000119979	DENN domain containing 10 [Source:HGNC Symbol;Acc:HGNC:31793]	64.9335	0.215506	0.153825	1.40098	0.161221	0.794505
ALG6	ENSG00000088035	ALG6 alpha-1,3-glucosyltransferase [Source:HGNC Symbol;Acc:HGNC:23157]	54.187	0.215477	0.216527	0.995147	0.319665	0.864166
PHF20	ENSG00000025293	PHD finger protein 20 [Source:HGNC Symbol;Acc:HGNC:16098]	371.387	0.215347	0.139404	1.54477	0.122401	0.778918
PLPP1	ENSG00000067113	phospholipid phosphatase 1 [Source:HGNC Symbol;Acc:HGNC:9228]	49.7748	0.215244	0.192675	1.11713	0.263937	0.841716
ZSCAN25	ENSG00000197037	zinc finger and SCAN domain containing 25 [Source:HGNC Symbol;Acc:HGNC:21961]	15.4076	0.21514	0.342693	0.627793	0.530139	0.927075
EDC3	ENSG00000179151	enhancer of mRNA decapping 3 [Source:HGNC Symbol;Acc:HGNC:26114]	92.773	0.215137	0.180597	1.19126	0.233553	0.827045
ZNF19	ENSG00000157429	zinc finger protein 19 [Source:HGNC Symbol;Acc:HGNC:12981]	6.75206	0.21508	0.486026	0.442528	0.658107	0.950329
SMYD2	ENSG00000143499	SET and MYND domain containing 2 [Source:HGNC Symbol;Acc:HGNC:20982]	27.3603	0.215013	0.233147	0.922221	0.356413	0.878306
PPA1	ENSG00000180817	inorganic pyrophosphatase 1 [Source:HGNC Symbol;Acc:HGNC:9226]	336.383	0.214998	0.169038	1.27189	0.203411	0.81701
RBBP9	ENSG00000089050	RB binding protein 9, serine hydrolase [Source:HGNC Symbol;Acc:HGNC:9892]	108.93	0.214944	0.126561	1.69835	0.0894418	0.776183
SLC25A40	ENSG00000075303	solute carrier family 25 member 40 [Source:HGNC Symbol;Acc:HGNC:29680]	26.0823	0.214912	0.230177	0.933681	0.350469	0.875525
ZBTB38	ENSG00000177311	zinc finger and BTB domain containing 38 [Source:HGNC Symbol;Acc:HGNC:26636]	405.506	0.214895	0.0918964	2.33844	0.0193642	0.68764
KANSL1L	ENSG00000144445	KAT8 regulatory NSL complex subunit 1 like [Source:HGNC Symbol;Acc:HGNC:26310]	10.3344	0.214713	0.362732	0.591934	0.553895	0.929889
PPHLN1	ENSG00000134283	periphilin 1 [Source:HGNC Symbol;Acc:HGNC:19369]	268.961	0.214709	0.176842	1.21413	0.224699	0.827045
MPLKIP	ENSG00000168303	M-phase specific PLK1 interacting protein [Source:HGNC Symbol;Acc:HGNC:16002]	126.245	0.2147	0.212038	1.01255	0.311273	0.861167
AHCYL1	ENSG00000168710	adenosylhomocysteinase like 1 [Source:HGNC Symbol;Acc:HGNC:344]	1013.56	0.214538	0.145999	1.46945	0.141711	0.78846
ANAPC15	ENSG00000110200	anaphase promoting complex subunit 15 [Source:HGNC Symbol;Acc:HGNC:24531]	153.69	0.214457	0.179611	1.19401	0.232475	0.827045
TMEM219	ENSG00000149932	transmembrane protein 219 [Source:HGNC Symbol;Acc:HGNC:25201]	379.08	0.214307	0.159339	1.34497	0.178634	0.805812
MAP2	ENSG00000078018	microtubule associated protein 2 [Source:HGNC Symbol;Acc:HGNC:6839]	78.2447	0.214248	0.169545	1.26366	0.206352	0.821314
ZNF746	ENSG00000181220	zinc finger protein 746 [Source:HGNC Symbol;Acc:HGNC:21948]	57.7544	0.214203	0.266853	0.802701	0.422147	0.895001
ABCC10	ENSG00000124574	ATP binding cassette subfamily C member 10 [Source:HGNC Symbol;Acc:HGNC:52]	15.4739	0.214187	0.31993	0.66948	0.503189	0.921797
URB2	ENSG00000135763	URB2 ribosome biogenesis homolog [Source:HGNC Symbol;Acc:HGNC:28967]	20.3561	0.214148	0.274161	0.781101	0.434743	0.900191
FUCA1	ENSG00000179163	alpha-L-fucosidase 1 [Source:HGNC Symbol;Acc:HGNC:4006]	40.9392	0.213975	0.20371	1.05039	0.293539	0.857818
NAE1	ENSG00000159593	NEDD8 activating enzyme E1 subunit 1 [Source:HGNC Symbol;Acc:HGNC:621]	246.361	0.21397	0.128267	1.66816	0.0952842	0.777272
NSMCE1	ENSG00000169189	NSE1 homolog, SMC5-SMC6 complex component [Source:HGNC Symbol;Acc:HGNC:29897]	171.804	0.213919	0.187509	1.14085	0.253932	0.835446
RNF213	ENSG00000173821	ring finger protein 213 [Source:HGNC Symbol;Acc:HGNC:14539]	468.412	0.213793	0.159798	1.3379	0.18093	0.807577
EI24	ENSG00000149547	EI24 autophagy associated transmembrane protein [Source:HGNC Symbol;Acc:HGNC:13276]	704.059	0.213711	0.160072	1.3351	0.181844	0.807577
TRIM68	ENSG00000167333	tripartite motif containing 68 [Source:HGNC Symbol;Acc:HGNC:21161]	24.2034	0.213699	0.264385	0.808288	0.418925	0.894826
ZNF200	ENSG00000010539	zinc finger protein 200 [Source:HGNC Symbol;Acc:HGNC:12993]	38.4469	0.213674	0.213043	1.00296	0.31588	0.863138
SVIP	ENSG00000198168	small VCP interacting protein [Source:HGNC Symbol;Acc:HGNC:25238]	106.617	0.213525	0.158452	1.34757	0.177797	0.805812
AL355987.4	ENSG00000273066	novel transcript	7.24863	0.213498	0.455854	0.468348	0.639536	0.948782
PLCB1	ENSG00000182621	phospholipase C beta 1 [Source:HGNC Symbol;Acc:HGNC:15917]	10.8771	0.213433	0.363088	0.587826	0.556649	0.930047
ABHD11	ENSG00000106077	abhydrolase domain containing 11 [Source:HGNC Symbol;Acc:HGNC:16407]	85.5808	0.213364	0.241937	0.881896	0.377833	0.883031
C1orf112	ENSG00000000460	chromosome 1 open reading frame 112 [Source:HGNC Symbol;Acc:HGNC:25565]	49.1562	0.21335	0.172903	1.23393	0.217229	0.826536
TMEM9B	ENSG00000175348	TMEM9 domain family member B [Source:HGNC Symbol;Acc:HGNC:1168]	73.1261	0.213215	0.166663	1.27932	0.200786	0.815858
IFIT3	ENSG00000119917	interferon induced protein with tetratricopeptide repeats 3 [Source:HGNC Symbol;Acc:HGNC:5411]	53.249	0.213207	0.242627	0.878744	0.37954	0.883031
ADGRA3	ENSG00000152990	adhesion G protein-coupled receptor A3 [Source:HGNC Symbol;Acc:HGNC:13839]	62.8613	0.2132	0.150516	1.41646	0.15664	0.792417
ARHGEF39	ENSG00000137135	Rho guanine nucleotide exchange factor 39 [Source:HGNC Symbol;Acc:HGNC:25909]	45.9448	0.213112	0.191517	1.11276	0.265811	0.842604
PID1	ENSG00000153823	phosphotyrosine interaction domain containing 1 [Source:HGNC Symbol;Acc:HGNC:26084]	42.1798	0.212982	0.198099	1.07513	0.282316	0.851727
DUS2	ENSG00000167264	dihydrouridine synthase 2 [Source:HGNC Symbol;Acc:HGNC:26014]	38.3123	0.212921	0.196274	1.08482	0.278001	0.850395
RMI1	ENSG00000178966	RecQ mediated genome instability 1 [Source:HGNC Symbol;Acc:HGNC:25764]	69.1287	0.212776	0.214722	0.990938	0.321716	0.864353
EYA2	ENSG00000064655	EYA transcriptional coactivator and phosphatase 2 [Source:HGNC Symbol;Acc:HGNC:3520]	49.246	0.212731	0.246202	0.864052	0.387559	0.886158
ZDHHC20	ENSG00000180776	zinc finger DHHC-type palmitoyltransferase 20 [Source:HGNC Symbol;Acc:HGNC:20749]	47.7448	0.212726	0.177131	1.20095	0.22977	0.827045
CD24	ENSG00000272398	CD24 molecule [Source:HGNC Symbol;Acc:HGNC:1645]	365.324	0.212636	0.138011	1.54072	0.123385	0.781483
RNF135	ENSG00000181481	ring finger protein 135 [Source:HGNC Symbol;Acc:HGNC:21158]	34.926	0.212537	0.271167	0.783785	0.433166	0.900191
CMTM3	ENSG00000140931	CKLF like MARVEL transmembrane domain containing 3 [Source:HGNC Symbol;Acc:HGNC:19174]	96.5321	0.212519	0.176092	1.20686	0.227485	0.827045
ABCA5	ENSG00000154265	ATP binding cassette subfamily A member 5 [Source:HGNC Symbol;Acc:HGNC:35]	72.5558	0.212264	0.178305	1.19045	0.233869	0.827045
ZNF383	ENSG00000188283	zinc finger protein 383 [Source:HGNC Symbol;Acc:HGNC:18609]	20.3505	0.211971	0.282434	0.750513	0.452946	0.908238
U2AF1L4	ENSG00000161265	U2 small nuclear RNA auxiliary factor 1 like 4 [Source:HGNC Symbol;Acc:HGNC:23020]	26.589	0.211827	0.276814	0.765231	0.444134	0.905739
TRAPPC6B	ENSG00000182400	trafficking protein particle complex subunit 6B [Source:HGNC Symbol;Acc:HGNC:23066]	91.3838	0.211784	0.167434	1.26488	0.205913	0.821314
STAT5B	ENSG00000173757	signal transducer and activator of transcription 5B [Source:HGNC Symbol;Acc:HGNC:11367]	29.2769	0.211678	0.25575	0.827676	0.407854	0.891209
UEVLD	ENSG00000151116	UEV and lactate/malate dehyrogenase domains [Source:HGNC Symbol;Acc:HGNC:30866]	66.6126	0.211661	0.165683	1.2775	0.201425	0.816289
ABLIM2	ENSG00000163995	actin binding LIM protein family member 2 [Source:HGNC Symbol;Acc:HGNC:19195]	16.4161	0.211284	0.300083	0.704087	0.481379	0.917155
CWC25	ENSG00000273559	CWC25 spliceosome associated protein homolog [Source:HGNC Symbol;Acc:HGNC:25989]	97.8986	0.211245	0.134082	1.5755	0.115141	0.777272
MT-ND3	ENSG00000198840	mitochondrially encoded NADH:ubiquinone oxidoreductase core subunit 3 [Source:HGNC Symbol;Acc:HGNC:7458]	3773.15	0.211239	0.145711	1.44971	0.14714	0.789112
RGS9	ENSG00000108370	regulator of G protein signaling 9 [Source:HGNC Symbol;Acc:HGNC:10004]	44.9226	0.211197	0.199672	1.05772	0.290184	0.857818
[truncated: 9,865 more rows]

## Sheet: Dataset S3
Dataset S3. Differential gene expression data comparing BEAS-2B cells exposed to Diesel Exhaust PM (SRM 2975) for 24 hours at 500ug/ml to unexposed control cells. baseMean: mean of normalized counts, normalized for sequencing depth. Log2FoldChange: The log base 2 transformation of fold changes. A positive value indicates an increase in expression of a gene upon treatment, relative to the untreate…
GeneSymbol	EnsemblID	Gene Description	baseMean	log2FoldChange	lfcSE	stat	pvalue	padj
CYP1A1	ENSG00000140465	cytochrome P450 family 1 subfamily A member 1 [Source:HGNC Symbol;Acc:HGNC:2595]	203.628	6.31909	0.423063	14.9365	1.91e-50	1.31e-46
AKR1C2	ENSG00000151632	aldo-keto reductase family 1 member C2 [Source:HGNC Symbol;Acc:HGNC:385]	33.9705	4.35626	0.30819	14.135	2.31e-45	1.06e-41
SERPINB2	ENSG00000197632	serpin family B member 2 [Source:HGNC Symbol;Acc:HGNC:8584]	56.0466	4.13412	0.758083	5.45339	4.94e-08	1.19e-05
HTRA3	ENSG00000170801	HtrA serine peptidase 3 [Source:HGNC Symbol;Acc:HGNC:30406]	13.6704	3.65102	0.60994	5.98586	2.15e-09	5.97e-07
TNFAIP6	ENSG00000123610	TNF alpha induced protein 6 [Source:HGNC Symbol;Acc:HGNC:11898]	2.49859	3.14774	1.09964	2.86252	0.00420287	0.157964
BMF	ENSG00000104081	Bcl2 modifying factor [Source:HGNC Symbol;Acc:HGNC:24132]	34.2006	2.82925	0.260014	10.8812	1.42e-27	3.25e-24
BEST2	ENSG00000039987	bestrophin 2 [Source:HGNC Symbol;Acc:HGNC:17107]	4.10922	2.74103	0.671477	4.08209	4.46e-05	0.00465126
HSD17B2	ENSG00000086696	hydroxysteroid 17-beta dehydrogenase 2 [Source:HGNC Symbol;Acc:HGNC:5211]	2.92899	2.62069	1.14408	2.29064	0.0219841	0.39815
CYP1B1	ENSG00000138061	cytochrome P450 family 1 subfamily B member 1 [Source:HGNC Symbol;Acc:HGNC:2597]	2194.94	2.59686	0.0643774	40.3381	0	0
KRT6B	ENSG00000185479	keratin 6B [Source:HGNC Symbol;Acc:HGNC:6444]	4.804	2.4959	0.72832	3.42694	0.000610433	0.0394231
GAREM2	ENSG00000157833	GRB2 associated regulator of MAPK1 subtype 2 [Source:HGNC Symbol;Acc:HGNC:27172]	4.42841	2.42381	1.08143	2.24131	0.0250057	0.425716
IL24	ENSG00000162892	interleukin 24 [Source:HGNC Symbol;Acc:HGNC:11346]	8.16819	2.40668	1.11412	2.16016	0.0307605	0.463188
ALDH3A1	ENSG00000108602	aldehyde dehydrogenase 3 family member A1 [Source:HGNC Symbol;Acc:HGNC:405]	41.7539	2.26406	0.356282	6.35469	2.09e-10	7.76e-08
SMAD7	ENSG00000101665	SMAD family member 7 [Source:HGNC Symbol;Acc:HGNC:6773]	5.26932	2.2549	0.639261	3.52735	0.000419735	0.0296096
AKR1C3	ENSG00000196139	aldo-keto reductase family 1 member C3 [Source:HGNC Symbol;Acc:HGNC:386]	18.4208	2.16041	0.437586	4.93711	7.93e-07	0.00015362
ARTN	ENSG00000117407	artemin [Source:HGNC Symbol;Acc:HGNC:727]	14.9326	2.06512	0.445577	4.63471	3.57e-06	0.000523082
IL1RN	ENSG00000136689	interleukin 1 receptor antagonist [Source:HGNC Symbol;Acc:HGNC:6000]	7.35679	1.98047	0.504638	3.92454	8.69e-05	0.00801281
S100A8	ENSG00000143546	S100 calcium binding protein A8 [Source:HGNC Symbol;Acc:HGNC:10498]	96.2887	1.97072	0.2779	7.09147	1.33e-12	7.02e-10
S100A7	ENSG00000143556	S100 calcium binding protein A7 [Source:HGNC Symbol;Acc:HGNC:10497]	18.3345	1.9638	0.418856	4.68848	2.75e-06	0.000420686
ADGRF4	ENSG00000153294	adhesion G protein-coupled receptor F4 [Source:HGNC Symbol;Acc:HGNC:19011]	4.63733	1.94222	0.753347	2.57812	0.00993404	0.2633
MEX3B	ENSG00000183496	mex-3 RNA binding family member B [Source:HGNC Symbol;Acc:HGNC:25297]	2.43196	1.9142	0.772235	2.47877	0.0131835	0.305821
NUDT7	ENSG00000140876	nudix hydrolase 7 [Source:HGNC Symbol;Acc:HGNC:8054]	4.39265	1.90797	0.721029	2.64618	0.00814072	0.230894
SOCS2-AS1	ENSG00000246985	SOCS2 antisense RNA 1 [Source:HGNC Symbol;Acc:HGNC:27054]	3.29312	1.88527	1.01787	1.85217	0.0640021	0.628134
VIPR1	ENSG00000114812	vasoactive intestinal peptide receptor 1 [Source:HGNC Symbol;Acc:HGNC:12694]	6.18117	1.86347	0.569567	3.27173	0.00106893	0.0590531
LINC00471	ENSG00000181798	long intergenic non-protein coding RNA 471 [Source:HGNC Symbol;Acc:HGNC:28668]	3.57786	1.83358	1.15828	1.58301	0.113419	0.753016
S100P	ENSG00000163993	S100 calcium binding protein P [Source:HGNC Symbol;Acc:HGNC:10504]	17.896	1.82296	0.496547	3.67128	0.000241342	0.0185469
COL25A1	ENSG00000188517	collagen type XXV alpha 1 chain [Source:HGNC Symbol;Acc:HGNC:18603]	6.22235	1.82275	0.468216	3.89298	9.9e-05	0.00901389
MIR181A1HG	ENSG00000229989	MIR181A1 host gene [Source:HGNC Symbol;Acc:HGNC:48659]	4.30003	1.80984	0.659043	2.74616	0.00602969	0.192894
AC009088.1	ENSG00000260060	novel transcript, antisense to PYCARD	2.83794	1.7998	0.788967	2.28121	0.022536	0.404707
TRIM16L	ENSG00000108448	tripartite motif containing 16 like [Source:HGNC Symbol;Acc:HGNC:32670]	138.517	1.79439	0.249275	7.19845	6.09e-13	3.49e-10
LINC00886	ENSG00000240875	long intergenic non-protein coding RNA 886 [Source:HGNC Symbol;Acc:HGNC:48572]	6.69781	1.7941	0.584129	3.07141	0.00213048	0.0976895
FTH1P12	ENSG00000213362	ferritin heavy chain 1 pseudogene 12 [Source:HGNC Symbol;Acc:HGNC:3982]	3.47583	1.77585	0.838463	2.11798	0.0341764	0.486677
LINC01012	ENSG00000281706	long intergenic non-protein coding RNA 1012 [Source:NCBI gene (formerly Entrezgene);Acc:100507173]	5.46993	1.76288	0.629545	2.80024	0.0051065	0.176822
LINC00514	ENSG00000262152	glycine rich extracellular protein 1 [Source:HGNC Symbol;Acc:HGNC:27549]	2.53367	1.74666	0.915854	1.90713	0.0565035	0.597558
RNF175	ENSG00000145428	ring finger protein 175 [Source:HGNC Symbol;Acc:HGNC:27735]	5.81202	1.73727	0.513744	3.38158	0.000720694	0.0446571
ASS1	ENSG00000130707	argininosuccinate synthase 1 [Source:HGNC Symbol;Acc:HGNC:758]	70.1091	1.73191	0.320492	5.40391	6.52e-08	1.52e-05
INHBA	ENSG00000122641	inhibin subunit beta A [Source:HGNC Symbol;Acc:HGNC:6066]	11.2898	1.72632	0.676386	2.55226	0.0107025	0.274655
RN7SL233P	ENSG00000242971	RNA, 7SL, cytoplasmic 233, pseudogene [Source:HGNC Symbol;Acc:HGNC:46249]	3.0406	1.67794	0.756926	2.21678	0.0266378	0.435708
WHAMMP2	ENSG00000248334	WAS protein homolog associated with actin, golgi membranes and microtubules pseudogene 2 [Source:HGNC Symbol;Acc:HGNC:32360]	2.64593	1.67523	0.880883	1.90177	0.0572015	0.598931
NAALADL1	ENSG00000168060	N-acetylated alpha-linked acidic dipeptidase like 1 [Source:HGNC Symbol;Acc:HGNC:23536]	2.89252	1.66485	0.845376	1.96937	0.0489112	0.561293
ERICH6-AS1	ENSG00000240137	ERICH6 antisense RNA 1 [Source:HGNC Symbol;Acc:HGNC:41205]	3.74801	1.6499	0.712553	2.31547	0.020587	0.385269
CYP4F11	ENSG00000171903	cytochrome P450 family 4 subfamily F member 11 [Source:HGNC Symbol;Acc:HGNC:13265]	10.715	1.613	0.642164	2.51183	0.0120108	0.289861
SERPINE1	ENSG00000106366	serpin family E member 1 [Source:HGNC Symbol;Acc:HGNC:8583]	74.9895	1.60886	0.189106	8.50768	1.77e-17	2.22e-14
IL1A	ENSG00000115008	interleukin 1 alpha [Source:HGNC Symbol;Acc:HGNC:5991]	35.0663	1.60531	0.374817	4.28293	1.84e-05	0.00222571
SORCS2	ENSG00000184985	sortilin related VPS10 domain containing receptor 2 [Source:HGNC Symbol;Acc:HGNC:16698]	2.9103	1.60358	0.775876	2.0668	0.0387532	0.512093
SHISA2	ENSG00000180730	shisa family member 2 [Source:HGNC Symbol;Acc:HGNC:20366]	20.2428	1.60259	0.381679	4.19881	2.68e-05	0.00307591
AC022098.1	ENSG00000267169	ADGRL1 antisense RNA 1 [Source:HGNC Symbol;Acc:HGNC:55309]	3.83332	1.60121	0.942613	1.69869	0.0893771	0.69619
AC010186.3	ENSG00000257027	novel transcript	3.87228	1.59928	0.92283	1.73302	0.0830927	0.682809
SLC12A7	ENSG00000113504	solute carrier family 12 member 7 [Source:HGNC Symbol;Acc:HGNC:10915]	78.4556	1.58829	0.157553	10.081	6.71e-24	1.01e-20
CDKL3	ENSG00000006837	cyclin dependent kinase like 3 [Source:HGNC Symbol;Acc:HGNC:15483]	7.2894	1.57524	0.574208	2.74332	0.00608214	0.194121
AC093908.1	ENSG00000280219	TEC	2.62946	1.56245	0.831119	1.87993	0.0601174	0.610764
MTMR9LP	ENSG00000220785	myotubularin related protein 9 like, pseudogene [Source:HGNC Symbol;Acc:HGNC:27920]	3.66716	1.54757	0.764184	2.02513	0.0428542	0.532098
AC011503.2	ENSG00000269397	novel transcript, sense intronic to ZNF726	2.61388	1.54685	1.09359	1.41447	0.157224	0.825487
PTGS2	ENSG00000073756	prostaglandin-endoperoxide synthase 2 [Source:HGNC Symbol;Acc:HGNC:9605]	3.17681	1.53267	1.19454	1.28306	0.19947	0.877361
FTLP8	ENSG00000232217	ferritin light chain pseudogene 8 [Source:HGNC Symbol;Acc:HGNC:37956]	5.52656	1.52543	0.661577	2.30574	0.021125	0.389041
TIPARP	ENSG00000163659	TCDD inducible poly(ADP-ribose) polymerase [Source:HGNC Symbol;Acc:HGNC:23696]	98.0062	1.52238	0.208423	7.30428	2.79e-13	1.67e-10
FTLP3	ENSG00000226608	ferritin light chain pseudogene 3 [Source:HGNC Symbol;Acc:HGNC:4000]	27.3342	1.50878	0.340607	4.42969	9.44e-06	0.00127268
P2RY6	ENSG00000171631	pyrimidinergic receptor P2Y6 [Source:HGNC Symbol;Acc:HGNC:8543]	3.42846	1.50395	0.742661	2.02508	0.0428587	0.532098
ARRDC3-AS1	ENSG00000281357	ARRDC3 antisense RNA 1 [Source:HGNC Symbol;Acc:HGNC:44145]	2.69081	1.49132	0.768641	1.9402	0.0523556	0.578942
STEAP1	ENSG00000164647	STEAP family member 1 [Source:HGNC Symbol;Acc:HGNC:11378]	6.21725	1.48995	0.605315	2.46145	0.0138379	0.316187
AC079416.1	ENSG00000261056	thyroid hormone receptor interactor 13 (TRIP13) pseudogene	4.0207	1.4762	0.572239	2.57969	0.00988886	0.263116
SLC27A2	ENSG00000140284	solute carrier family 27 member 2 [Source:HGNC Symbol;Acc:HGNC:10996]	4.12656	1.47459	0.733522	2.01029	0.0444004	0.541199
HMOX1	ENSG00000100292	heme oxygenase 1 [Source:HGNC Symbol;Acc:HGNC:5013]	171.125	1.46722	0.216671	6.77166	1.27e-11	6.04e-09
RUNX2	ENSG00000124813	RUNX family transcription factor 2 [Source:HGNC Symbol;Acc:HGNC:10472]	16.7926	1.45112	0.349477	4.15227	3.29e-05	0.00362269
MMP2	ENSG00000087245	matrix metallopeptidase 2 [Source:HGNC Symbol;Acc:HGNC:7166]	5.7211	1.44566	0.491493	2.94137	0.0032676	0.132066
PHACTR3	ENSG00000087495	phosphatase and actin regulator 3 [Source:HGNC Symbol;Acc:HGNC:15833]	30.1275	1.43337	0.214021	6.69734	2.12e-11	9.73e-09
AL353796.1	ENSG00000259994	novel transcript, overlapping to MTPAP	4.06069	1.43028	0.702774	2.03519	0.0418323	0.529316
CXCL2	ENSG00000081041	C-X-C motif chemokine ligand 2 [Source:HGNC Symbol;Acc:HGNC:4603]	8.10633	1.42285	0.645297	2.20495	0.0274575	0.441244
GREM1	ENSG00000166923	gremlin 1, DAN family BMP antagonist [Source:HGNC Symbol;Acc:HGNC:2001]	37.0416	1.41753	0.234222	6.05208	1.43e-09	4.37e-07
MTX1	ENSG00000173171	metaxin 1 [Source:HGNC Symbol;Acc:HGNC:7504]	3.35075	1.41715	0.704314	2.01209	0.0442101	0.541062
FTH1P8	ENSG00000219507	ferritin heavy chain 1 pseudogene 8 [Source:HGNC Symbol;Acc:HGNC:3995]	3.31857	1.41279	0.873826	1.61679	0.105924	0.741884
MSC	ENSG00000178860	musculin [Source:HGNC Symbol;Acc:HGNC:7321]	9.41647	1.4071	0.43573	3.22928	0.001241	0.0666845
KANSL1-AS1	ENSG00000214401	KANSL1 antisense RNA 1 [Source:HGNC Symbol;Acc:HGNC:43740]	3.07706	1.39542	0.766682	1.82007	0.068748	0.643808
PTK6	ENSG00000101213	protein tyrosine kinase 6 [Source:HGNC Symbol;Acc:HGNC:9617]	4.06936	1.39384	0.773595	1.80178	0.0715807	0.649944
FAM110B	ENSG00000169122	family with sequence similarity 110 member B [Source:HGNC Symbol;Acc:HGNC:28587]	5.50428	1.38594	0.62135	2.23053	0.025712	0.428042
AL512506.1	ENSG00000274001	novel transcript, sense intronic to CCDC122	3.2495	1.37867	0.680621	2.0256	0.0428053	0.532098
AL355802.2	ENSG00000271754	novel transcript, antisense to POLR1C	2.76288	1.37743	0.816285	1.68744	0.091519	0.703709
FYB1	ENSG00000082074	FYN binding protein 1 [Source:HGNC Symbol;Acc:HGNC:4036]	7.08734	1.363	0.448847	3.03668	0.00239202	0.106144
MCIDAS	ENSG00000234602	multiciliate differentiation and DNA synthesis associated cell cycle protein [Source:HGNC Symbol;Acc:HGNC:40050]	2.58689	1.358	0.881494	1.54056	0.123423	0.77101
FTL	ENSG00000087086	ferritin light chain [Source:HGNC Symbol;Acc:HGNC:3999]	13434.8	1.35773	0.119284	11.3823	5.12e-30	1.41e-26
SLC9A3-AS1	ENSG00000225138	SLC9A3 antisense RNA 1 [Source:HGNC Symbol;Acc:HGNC:40550]	6.2561	1.35241	0.541961	2.49539	0.0125818	0.296658
SLC22A17	ENSG00000092096	solute carrier family 22 member 17 [Source:HGNC Symbol;Acc:HGNC:23095]	2.69641	1.35231	0.648643	2.08483	0.0370848	0.5026
CCL2	ENSG00000108691	C-C motif chemokine ligand 2 [Source:HGNC Symbol;Acc:HGNC:10618]	2.55449	1.34434	0.864074	1.55582	0.119752	0.763748
ZFPM1	ENSG00000179588	zinc finger protein, FOG family member 1 [Source:HGNC Symbol;Acc:HGNC:19762]	3.15199	1.343	0.743344	1.8067	0.0708093	0.646781
DUSP8	ENSG00000184545	dual specificity phosphatase 8 [Source:HGNC Symbol;Acc:HGNC:3074]	2.99595	1.33774	0.938977	1.42468	0.154251	0.821368
HMGB1P31	ENSG00000233266	high mobility group box 1 pseudogene 31 [Source:HGNC Symbol;Acc:HGNC:39122]	3.35695	1.33633	0.801872	1.66651	0.0956115	0.714822
ZNF710-AS1	ENSG00000259291	ZNF710 antisense RNA 1 [Source:HGNC Symbol;Acc:HGNC:53141]	3.52184	1.33376	0.640035	2.08388	0.0371713	0.50278
LBH	ENSG00000213626	LBH regulator of WNT signaling pathway [Source:HGNC Symbol;Acc:HGNC:29532]	103.059	1.32415	0.223033	5.93704	2.9e-09	7.53e-07
ZNF667	ENSG00000198046	zinc finger protein 667 [Source:HGNC Symbol;Acc:HGNC:28854]	4.77823	1.32199	0.622121	2.12497	0.0335889	0.484327
PPP4R4	ENSG00000119698	protein phosphatase 4 regulatory subunit 4 [Source:HGNC Symbol;Acc:HGNC:23788]	4.92497	1.31942	0.618621	2.13284	0.0329381	0.480483
AGBL3	ENSG00000146856	AGBL carboxypeptidase 3 [Source:HGNC Symbol;Acc:HGNC:27981]	2.51672	1.31803	0.814836	1.61754	0.105762	0.741884
IER3	ENSG00000137331	immediate early response 3 [Source:HGNC Symbol;Acc:HGNC:5392]	360.958	1.31514	0.17924	7.33734	2.18e-13	1.43e-10
CORO6	ENSG00000167549	coronin 6 [Source:HGNC Symbol;Acc:HGNC:21356]	15.3465	1.31436	0.312117	4.21111	2.54e-05	0.00296249
CAMK4	ENSG00000152495	calcium/calmodulin dependent protein kinase IV [Source:HGNC Symbol;Acc:HGNC:1464]	2.45875	1.31353	0.749049	1.7536	0.0794987	0.673308
RELB	ENSG00000104856	RELB proto-oncogene, NF-kB subunit [Source:HGNC Symbol;Acc:HGNC:9956]	55.5568	1.30582	0.257791	5.06544	4.07e-07	8.12e-05
JCAD	ENSG00000165757	junctional cadherin 5 associated [Source:HGNC Symbol;Acc:HGNC:29283]	3.51743	1.29521	0.610387	2.12194	0.0338424	0.486454
EID3	ENSG00000255150	EP300 interacting inhibitor of differentiation 3 [Source:HGNC Symbol;Acc:HGNC:32961]	6.71318	1.28958	0.536018	2.40585	0.016135	0.340941
PTGIS	ENSG00000124212	prostaglandin I2 synthase [Source:HGNC Symbol;Acc:HGNC:9603]	2.90379	1.28787	0.654401	1.96801	0.0490674	0.56154
GPAT3	ENSG00000138678	glycerol-3-phosphate acyltransferase 3 [Source:HGNC Symbol;Acc:HGNC:28157]	4.43731	1.2808	0.96055	1.3334	0.182401	0.863721
ADGRF1	ENSG00000153292	adhesion G protein-coupled receptor F1 [Source:HGNC Symbol;Acc:HGNC:18990]	9.15255	1.27376	0.458904	2.77567	0.00550883	0.18619
LIF	ENSG00000128342	LIF interleukin 6 family cytokine [Source:HGNC Symbol;Acc:HGNC:6596]	17.4771	1.27356	0.456779	2.78813	0.00530134	0.181635
UNC5D	ENSG00000156687	unc-5 netrin receptor D [Source:HGNC Symbol;Acc:HGNC:18634]	15.0321	1.27289	0.31786	4.00458	6.21e-05	0.0061045
CYP39A1	ENSG00000146233	cytochrome P450 family 39 subfamily A member 1 [Source:HGNC Symbol;Acc:HGNC:17449]	3.53282	1.26691	0.64155	1.97476	0.0482954	0.55969
AKR1C1	ENSG00000187134	aldo-keto reductase family 1 member C1 [Source:HGNC Symbol;Acc:HGNC:384]	8.15987	1.26457	0.538743	2.34725	0.0189124	0.369021
HMGA1P4	ENSG00000234705	high mobility group AT-hook 1 pseudogene 4 [Source:HGNC Symbol;Acc:HGNC:39093]	2.50004	1.25217	0.927786	1.34964	0.177132	0.857064
AC090114.1	ENSG00000213280	ribosomal protein S10 (RPS10) pseudogene	2.39177	1.24476	0.875569	1.42166	0.155125	0.823264
RNU4-2	ENSG00000202538	RNA, U4 small nuclear 2 [Source:HGNC Symbol;Acc:HGNC:10193]	2.38094	1.23466	0.857123	1.44047	0.149734	0.818441
NQO1	ENSG00000181019	NAD(P)H quinone dehydrogenase 1 [Source:HGNC Symbol;Acc:HGNC:2874]	1293.94	1.23256	0.153314	8.03943	9.03e-16	7.76e-13
AC079807.1	ENSG00000233230	novel transcript	3.07631	1.22801	0.705107	1.74159	0.0815796	0.680066
AL355312.3	ENSG00000273132	novel transcript, antisense to LRP11	2.41414	1.22521	0.851453	1.43897	0.15016	0.819034
KLRA1P	ENSG00000256667	killer cell lectin like receptor A1, pseudogene [Source:HGNC Symbol;Acc:HGNC:6372]	4.87711	1.2251	0.568514	2.15493	0.0311677	0.466025
ST7-AS1	ENSG00000227199	ST7 antisense RNA 1 [Source:HGNC Symbol;Acc:HGNC:16000]	4.89259	1.22257	0.584935	2.09009	0.0366095	0.5001
NKILA	ENSG00000278709	NF-kappaB interacting lncRNA [Source:HGNC Symbol;Acc:HGNC:51599]	3.1729	1.21905	0.658857	1.85025	0.0642777	0.628357
NRCAM	ENSG00000091129	neuronal cell adhesion molecule [Source:HGNC Symbol;Acc:HGNC:7994]	19.6818	1.19681	0.316319	3.78356	0.000154599	0.0126587
TNFAIP3	ENSG00000118503	TNF alpha induced protein 3 [Source:HGNC Symbol;Acc:HGNC:11896]	15.5854	1.19209	0.37559	3.17392	0.00150394	0.0753101
AL138976.2	ENSG00000259775	novel transcript, antisense to EIF5	3.25892	1.19131	0.805973	1.47811	0.139379	0.802507
FAM218A	ENSG00000250486	family with sequence similarity 218 member A [Source:HGNC Symbol;Acc:HGNC:26466]	4.73402	1.18936	0.597059	1.99203	0.0463682	0.54939
LTB4R	ENSG00000213903	leukotriene B4 receptor [Source:HGNC Symbol;Acc:HGNC:6713]	13.005	1.17192	0.414181	2.82949	0.00466225	0.168331
ABCC3	ENSG00000108846	ATP binding cassette subfamily C member 3 [Source:HGNC Symbol;Acc:HGNC:54]	134.62	1.14638	0.144942	7.90923	2.59e-15	2.1e-12
IL1B	ENSG00000125538	interleukin 1 beta [Source:HGNC Symbol;Acc:HGNC:5992]	29.6259	1.14369	0.3816	2.99709	0.00272567	0.117117
ALDH1A3	ENSG00000184254	aldehyde dehydrogenase 1 family member A3 [Source:HGNC Symbol;Acc:HGNC:409]	120.658	1.14233	0.189511	6.02781	1.66e-09	4.86e-07
AC084824.5	ENSG00000276148	novel transcript, antisense to DNM1L	2.86063	1.1392	0.891278	1.27816	0.201192	0.877361
ARL9	ENSG00000196503	ADP ribosylation factor like GTPase 9 [Source:HGNC Symbol;Acc:HGNC:23592]	2.52923	1.136	0.771094	1.47323	0.140688	0.804922
ENPP5	ENSG00000112796	ectonucleotide pyrophosphatase/phosphodiesterase family member 5 [Source:HGNC Symbol;Acc:HGNC:13717]	3.12618	1.13277	0.755116	1.50013	0.133581	0.791778
SLC45A4	ENSG00000022567	solute carrier family 45 member 4 [Source:HGNC Symbol;Acc:HGNC:29196]	47.2795	1.1284	0.204593	5.51533	3.48e-08	8.55e-06
CHKB	ENSG00000100288	choline kinase beta [Source:HGNC Symbol;Acc:HGNC:1938]	4.11357	1.12459	0.584479	1.92409	0.0543434	0.59023
AL365295.1	ENSG00000237356	novel transcript	2.90678	1.12119	0.696217	1.61041	0.107309	0.741884
AP001273.1	ENSG00000279696	novel transcript	3.08074	1.12011	0.681079	1.64462	0.100049	0.728242
AL390719.1	ENSG00000217801	protein tyrosine phosphatase family pseudogene	7.75388	1.11636	0.612279	1.82328	0.0682611	0.64348
SLC9A9	ENSG00000181804	solute carrier family 9 member A9 [Source:HGNC Symbol;Acc:HGNC:20653]	2.69866	1.1137	0.74008	1.50483	0.132367	0.790974
SNORA31	ENSG00000199477	small nucleolar RNA, H/ACA box 31 [Source:HGNC Symbol;Acc:HGNC:32621]	7.3331	1.10627	0.561459	1.97035	0.0487985	0.561293
PSORS1C1	ENSG00000204540	psoriasis susceptibility 1 candidate 1 [Source:HGNC Symbol;Acc:HGNC:17202]	8.32302	1.10335	0.484471	2.27743	0.0227605	0.405553
SNAI1	ENSG00000124216	snail family transcriptional repressor 1 [Source:HGNC Symbol;Acc:HGNC:11128]	5.64035	1.10292	0.547835	2.01323	0.0440907	0.540418
POLN	ENSG00000130997	DNA polymerase nu [Source:HGNC Symbol;Acc:HGNC:18870]	4.40821	1.10113	0.643356	1.71153	0.0869826	0.689644
AC010999.3	ENSG00000285331	novel transcript	4.91094	1.09871	0.603671	1.82005	0.0687521	0.643808
IRAK2	ENSG00000134070	interleukin 1 receptor associated kinase 2 [Source:HGNC Symbol;Acc:HGNC:6113]	4.12334	1.09793	0.994045	1.1045	0.269374	0.918117
HES2	ENSG00000069812	hes family bHLH transcription factor 2 [Source:HGNC Symbol;Acc:HGNC:16005]	17.3877	1.09508	0.294142	3.72295	0.000196909	0.0156571
AC021054.1	ENSG00000177406	NINJ2 antisense RNA 1 [Source:HGNC Symbol;Acc:HGNC:40405]	6.38098	1.0902	0.542353	2.01012	0.044418	0.541199
ZNF529	ENSG00000186020	zinc finger protein 529 [Source:HGNC Symbol;Acc:HGNC:29328]	13.9818	1.08797	0.339397	3.20559	0.00134788	0.0697633
PFN4	ENSG00000176732	profilin family member 4 [Source:HGNC Symbol;Acc:HGNC:31103]	5.49231	1.08138	0.577188	1.87354	0.0609944	0.614231
AL021368.2	ENSG00000272316	novel transcript	3.17134	1.07874	0.811136	1.32991	0.183546	0.866075
ZNF805	ENSG00000204524	zinc finger protein 805 [Source:HGNC Symbol;Acc:HGNC:23272]	4.90146	1.06908	0.599234	1.78408	0.0744101	0.661658
PRTFDC1	ENSG00000099256	phosphoribosyl transferase domain containing 1 [Source:HGNC Symbol;Acc:HGNC:23333]	19.884	1.06281	0.269072	3.94991	7.82e-05	0.00736603
AC019080.1	ENSG00000213963	novel transcript	4.20729	1.06129	0.752516	1.41032	0.158444	0.826516
AL807752.1	ENSG00000213590	ribosomal protein L30 (RPL30) pseudogene	2.38282	1.06015	0.750527	1.41254	0.157791	0.826516
HK2	ENSG00000159399	hexokinase 2 [Source:HGNC Symbol;Acc:HGNC:4923]	21.6308	1.05766	0.305018	3.46754	0.000525251	0.0354184
DHDH	ENSG00000104808	dihydrodiol dehydrogenase [Source:HGNC Symbol;Acc:HGNC:17887]	5.9904	1.05595	0.503717	2.09632	0.0360542	0.495839
EPM2A	ENSG00000112425	EPM2A glucan phosphatase, laforin [Source:HGNC Symbol;Acc:HGNC:3413]	4.09545	1.05373	0.593439	1.77564	0.0757929	0.663394
GPX7	ENSG00000116157	glutathione peroxidase 7 [Source:HGNC Symbol;Acc:HGNC:4559]	6.40379	1.04603	0.582542	1.79564	0.0725526	0.651726
MTND3P10	ENSG00000233286	MT-ND3 pseudogene 10 [Source:HGNC Symbol;Acc:HGNC:42150]	8.49813	1.04506	0.46231	2.26053	0.0237885	0.415339
XKR9	ENSG00000221947	XK related 9 [Source:HGNC Symbol;Acc:HGNC:20937]	5.41763	1.04476	0.636336	1.64184	0.100623	0.728894
AL354872.2	ENSG00000271992	novel transcript	2.68354	1.04325	1.15729	0.901463	0.367342	0.948643
LINC00894	ENSG00000235703	long intergenic non-protein coding RNA 894 [Source:HGNC Symbol;Acc:HGNC:48579]	2.62203	1.0391	0.739097	1.4059	0.159754	0.830178
HCP5	ENSG00000206337	HLA complex P5 [Source:HGNC Symbol;Acc:HGNC:21659]	18.3499	1.03032	0.319555	3.22424	0.00126307	0.0674197
FAR2	ENSG00000064763	fatty acyl-CoA reductase 2 [Source:HGNC Symbol;Acc:HGNC:25531]	6.49747	1.02803	0.564577	1.82088	0.0686245	0.643808
FTH1P3	ENSG00000213453	ferritin heavy chain 1 pseudogene 3 [Source:HGNC Symbol;Acc:HGNC:3990]	5.53316	1.02769	0.619022	1.66018	0.0968789	0.718418
CXCL11	ENSG00000169248	C-X-C motif chemokine ligand 11 [Source:HGNC Symbol;Acc:HGNC:10638]	5.15525	1.02497	0.565976	1.81097	0.0701456	0.645584
RSPH9	ENSG00000172426	radial spoke head component 9 [Source:HGNC Symbol;Acc:HGNC:21057]	9.14947	1.02477	0.430364	2.38117	0.0172576	0.349111
AC106739.1	ENSG00000245888	NSMCE1 divergent transcript [Source:HGNC Symbol;Acc:HGNC:51368]	4.54062	1.02378	0.603186	1.69728	0.0896439	0.697478
RASSF9	ENSG00000198774	Ras association domain family member 9 [Source:HGNC Symbol;Acc:HGNC:15739]	3.95609	1.02322	0.549275	1.86286	0.0624815	0.620767
UCN	ENSG00000163794	urocortin [Source:HGNC Symbol;Acc:HGNC:12516]	3.81061	1.02017	0.644976	1.58172	0.113714	0.753424
ADCK1	ENSG00000063761	aarF domain containing kinase 1 [Source:HGNC Symbol;Acc:HGNC:19038]	9.4574	1.01669	0.452734	2.24567	0.0247249	0.423029
HIST1H2BF	ENSG00000277224	H2B clustered histone 7 [Source:HGNC Symbol;Acc:HGNC:4752]	2.45728	1.01603	0.634344	1.60171	0.109221	0.745629
MRAS	ENSG00000158186	muscle RAS oncogene homolog [Source:HGNC Symbol;Acc:HGNC:7227]	6.42816	1.01584	0.515973	1.96878	0.0489787	0.561293
ZNF404	ENSG00000176222	zinc finger protein 404 [Source:HGNC Symbol;Acc:HGNC:19417]	4.64822	1.00965	0.587811	1.71764	0.0858626	0.689265
PIGZ	ENSG00000119227	phosphatidylinositol glycan anchor biosynthesis class Z [Source:HGNC Symbol;Acc:HGNC:30596]	8.41574	1.00933	0.392698	2.57025	0.0101624	0.267804
JUNB	ENSG00000171223	JunB proto-oncogene, AP-1 transcription factor subunit [Source:HGNC Symbol;Acc:HGNC:6205]	20.7649	1.00581	0.394927	2.54682	0.0108708	0.277954
HAS2	ENSG00000170961	hyaluronan synthase 2 [Source:HGNC Symbol;Acc:HGNC:4819]	7.46659	1.00438	0.42398	2.36894	0.0178392	0.356163
AC107983.2	ENSG00000273018	family with sequence similarity 106 member A [Source:HGNC Symbol;Acc:HGNC:25682]	2.70324	1.00201	0.924784	1.08351	0.278582	0.921418
AC008870.2	ENSG00000260751	novel transcript	4.17413	0.999456	0.646384	1.54623	0.12205	0.76757
AL162171.3	ENSG00000278576	novel transcript, sense intronic to ZC3H14	2.54195	0.998293	0.734744	1.3587	0.174243	0.851807
AC015871.3	ENSG00000278600	novel transcript, sense intronic to ST20	3.14032	0.997451	0.627718	1.58901	0.112058	0.750323
SLC47A2	ENSG00000180638	solute carrier family 47 member 2 [Source:HGNC Symbol;Acc:HGNC:26439]	2.9361	0.995703	0.630121	1.58018	0.114066	0.753424
SLC7A8	ENSG00000092068	solute carrier family 7 member 8 [Source:HGNC Symbol;Acc:HGNC:11066]	2.63699	0.99545	0.772621	1.28841	0.197605	0.877361
FAXC	ENSG00000146267	failed axon connections homolog, metaxin like GST domain containing [Source:HGNC Symbol;Acc:HGNC:20742]	3.70138	0.994029	0.642724	1.54659	0.121963	0.76757
GAS6-AS2	ENSG00000272695	GAS6 divergent transcript [Source:HGNC Symbol;Acc:HGNC:43694]	7.64195	0.992423	0.415566	2.38812	0.0169346	0.345515
PDE4A	ENSG00000065989	phosphodiesterase 4A [Source:HGNC Symbol;Acc:HGNC:8780]	13.1975	0.991552	0.33217	2.98508	0.00283506	0.119997
SHOX2	ENSG00000168779	short stature homeobox 2 [Source:HGNC Symbol;Acc:HGNC:10854]	3.73365	0.986295	0.670223	1.47159	0.141131	0.804922
RF00017	ENSG00000276645	Metazoan signal recognition particle RNA [Source:RFAM;Acc:RF00017]	2.43361	0.984619	0.789284	1.24748	0.21222	0.882706
AC002075.2	ENSG00000237729	ribosomal protein S27 (RPS27) pseudogene	2.92823	0.982619	0.743293	1.32198	0.186175	0.866075
KLF2	ENSG00000127528	Kruppel like factor 2 [Source:HGNC Symbol;Acc:HGNC:6347]	28.6858	0.98142	0.246893	3.97509	7.04e-05	0.00672981
SERPINB3	ENSG00000057149	serpin family B member 3 [Source:HGNC Symbol;Acc:HGNC:10569]	3.31851	0.980217	0.926071	1.05847	0.289842	0.922361
DENND2A	ENSG00000146966	DENN domain containing 2A [Source:HGNC Symbol;Acc:HGNC:22212]	2.95769	0.975333	0.779806	1.25074	0.21103	0.882706
MKX	ENSG00000150051	mohawk homeobox [Source:HGNC Symbol;Acc:HGNC:23729]	5.82758	0.975006	0.559742	1.74188	0.0815288	0.680066
RN7SL130P	ENSG00000244256	RNA, 7SL, cytoplasmic 130, pseudogene [Source:HGNC Symbol;Acc:HGNC:46146]	5.51227	0.971786	0.532482	1.82501	0.0679993	0.642806
NAPA-AS1	ENSG00000268061	NAPA antisense RNA 1 [Source:HGNC Symbol;Acc:HGNC:44118]	3.3451	0.971335	0.697682	1.39223	0.163852	0.833847
AC009549.1	ENSG00000270607	NAV2 antisense RNA 6 [Source:HGNC Symbol;Acc:HGNC:55264]	2.98226	0.970905	0.720716	1.34714	0.177935	0.859438
FTH1P1	ENSG00000232273	ferritin heavy chain 1 pseudogene 1 [Source:HGNC Symbol;Acc:HGNC:3979]	7.20036	0.970001	0.613081	1.58217	0.11361	0.753424
CFAP53	ENSG00000172361	cilia and flagella associated protein 53 [Source:HGNC Symbol;Acc:HGNC:26530]	3.6557	0.969475	0.702261	1.3805	0.167431	0.838436
SEL1L3	ENSG00000091490	SEL1L family member 3 [Source:HGNC Symbol;Acc:HGNC:29108]	60.1931	0.963903	0.1994	4.83402	1.34e-06	0.000239039
C1S	ENSG00000182326	complement C1s [Source:HGNC Symbol;Acc:HGNC:1247]	12.9651	0.963775	0.358101	2.69135	0.00711633	0.213273
N4BP2L2-IT2	ENSG00000281026	N4BPL2 intronic transcript 2 [Source:HGNC Symbol;Acc:HGNC:25038]	2.60227	0.963583	0.732219	1.31598	0.188182	0.86936
LUCAT1	ENSG00000248323	lung cancer associated transcript 1 [Source:HGNC Symbol;Acc:HGNC:48498]	17.5425	0.962172	0.455091	2.11424	0.0344945	0.489014
NPTX1	ENSG00000171246	neuronal pentraxin 1 [Source:HGNC Symbol;Acc:HGNC:7952]	9.61389	0.960588	0.856787	1.12115	0.262223	0.913095
TMEM65	ENSG00000164983	transmembrane protein 65 [Source:HGNC Symbol;Acc:HGNC:25203]	30.8568	0.9587	0.255738	3.74876	0.00017771	0.0142605
TM4SF1	ENSG00000169908	transmembrane 4 L six family member 1 [Source:HGNC Symbol;Acc:HGNC:11853]	208.497	0.956478	0.15576	6.14071	8.22e-10	2.63e-07
AC008610.1	ENSG00000248367	novel transcript	2.77551	0.956105	0.831012	1.15053	0.249926	0.908316
ADTRP	ENSG00000111863	androgen dependent TFPI regulating protein [Source:HGNC Symbol;Acc:HGNC:21214]	4.64622	0.951392	0.781966	1.21667	0.223731	0.894073
	ENSG00000287252	novel transcript	3.21005	0.950787	0.802676	1.18452	0.236207	0.903154
AC015712.6	ENSG00000272808	gastric cancer associated WDR5 and KAT2A binding lncRNA [Source:HGNC Symbol;Acc:HGNC:53740]	40.0231	0.949738	0.24935	3.80885	0.000139614	0.0117105
ADPRH	ENSG00000144843	ADP-ribosylarginine hydrolase [Source:HGNC Symbol;Acc:HGNC:269]	3.03139	0.947985	0.871669	1.08755	0.276793	0.919924
S100A9	ENSG00000163220	S100 calcium binding protein A9 [Source:HGNC Symbol;Acc:HGNC:10499]	170.681	0.946708	0.285809	3.31238	0.00092506	0.0538528
AC108010.1	ENSG00000242588	novel transcript	3.3594	0.946098	0.633915	1.49247	0.135576	0.792601
AL359921.2	ENSG00000273058	novel transcript	2.55789	0.945325	0.725409	1.30316	0.192519	0.874314
AC005632.2	ENSG00000261596	novel transcript, sense intronic to METTL9	2.73977	0.944622	0.72512	1.30271	0.192673	0.874435
SSPN	ENSG00000123096	sarcospan [Source:HGNC Symbol;Acc:HGNC:11322]	5.43958	0.941429	0.526575	1.78783	0.0738026	0.657706
ERFE	ENSG00000178752	erythroferrone [Source:HGNC Symbol;Acc:HGNC:26727]	5.17868	0.940341	0.770568	1.22032	0.222343	0.893644
C5AR1	ENSG00000197405	complement C5a receptor 1 [Source:HGNC Symbol;Acc:HGNC:1338]	2.36568	0.933906	0.832628	1.12164	0.262017	0.913095
LRRC37A3	ENSG00000176809	leucine rich repeat containing 37 member A3 [Source:HGNC Symbol;Acc:HGNC:32427]	2.96248	0.932922	0.799692	1.1666	0.243371	0.907443
	ENSG00000286883	novel transcript, antisense to CCDC142and MRPL53and MOGS	2.90702	0.929444	0.799116	1.16309	0.244793	0.907443
PRICKLE2	ENSG00000163637	prickle planar cell polarity protein 2 [Source:HGNC Symbol;Acc:HGNC:20340]	5.31825	0.928604	0.55493	1.67337	0.0942545	0.710497
RN7SKP30	ENSG00000223305	RN7SK pseudogene 30 [Source:HGNC Symbol;Acc:HGNC:45754]	4.91538	0.924852	0.559551	1.65284	0.0983625	0.724732
FAM86B3P	ENSG00000173295	family with sequence similarity 86 member B3, pseudogene [Source:HGNC Symbol;Acc:HGNC:44371]	6.88679	0.92282	0.569098	1.62155	0.1049	0.74039
LINC00672	ENSG00000263874	long intergenic non-protein coding RNA 672 [Source:HGNC Symbol;Acc:HGNC:44353]	2.67156	0.922213	0.762556	1.20937	0.226521	0.89566
SERINC5	ENSG00000164300	serine incorporator 5 [Source:HGNC Symbol;Acc:HGNC:18825]	10.3306	0.922101	0.413851	2.2281	0.0258738	0.429337
PIR	ENSG00000087842	pirin [Source:HGNC Symbol;Acc:HGNC:30048]	120.318	0.92008	0.128376	7.16706	7.66e-13	4.22e-10
RPL10P3	ENSG00000230734	ribosomal protein L10 pseudogene 3 [Source:HGNC Symbol;Acc:HGNC:23300]	2.43331	0.919101	0.831104	1.10588	0.268779	0.918117
GLT8D2	ENSG00000120820	glycosyltransferase 8 domain containing 2 [Source:HGNC Symbol;Acc:HGNC:24890]	2.95042	0.917513	0.86667	1.05866	0.289753	0.922361
GALNT5	ENSG00000136542	polypeptide N-acetylgalactosaminyltransferase 5 [Source:HGNC Symbol;Acc:HGNC:4127]	21.0856	0.916371	0.28585	3.20578	0.00134698	0.0697633
AC007686.1	ENSG00000243225	ribosomal protein, large, P1 (RPLP1) pseudogene	2.86066	0.915089	1.24871	0.732829	0.463662	0.962239
SNORA79B	ENSG00000222489	small nucleolar RNA, H/ACA box 79B [Source:HGNC Symbol;Acc:HGNC:52222]	3.56506	0.914046	0.607294	1.50511	0.132295	0.790974
SLC30A3	ENSG00000115194	solute carrier family 30 member 3 [Source:HGNC Symbol;Acc:HGNC:11014]	6.26784	0.91314	0.533906	1.7103	0.08721	0.690254
HSPA1L	ENSG00000204390	heat shock protein family A (Hsp70) member 1 like [Source:HGNC Symbol;Acc:HGNC:5234]	2.47176	0.912972	0.796616	1.14606	0.251769	0.910446
ALDH3A2	ENSG00000072210	aldehyde dehydrogenase 3 family member A2 [Source:HGNC Symbol;Acc:HGNC:403]	291.536	0.911308	0.111364	8.18317	2.76e-16	2.72e-13
LINC02323	ENSG00000259230	long intergenic non-protein coding RNA 2323 [Source:HGNC Symbol;Acc:HGNC:53242]	3.24609	0.911059	0.872827	1.0438	0.296577	0.92498
SDCBP2	ENSG00000125775	syndecan binding protein 2 [Source:HGNC Symbol;Acc:HGNC:15756]	5.79199	0.910569	0.737745	1.23426	0.217106	0.88805
LSP1	ENSG00000130592	lymphocyte specific protein 1 [Source:HGNC Symbol;Acc:HGNC:6707]	6.83891	0.909856	0.384295	2.3676	0.017904	0.35679
AL161772.1	ENSG00000278291	novel transcript, antisense to IL17D	5.67246	0.908806	0.600208	1.51415	0.129988	0.787282
BEX4	ENSG00000102409	brain expressed X-linked 4 [Source:HGNC Symbol;Acc:HGNC:25475]	3.67187	0.904594	0.878989	1.02913	0.303419	0.929914
CCDC136	ENSG00000128596	coiled-coil domain containing 136 [Source:HGNC Symbol;Acc:HGNC:22225]	4.15626	0.899835	0.59474	1.51299	0.130282	0.787419
CLMP	ENSG00000166250	CXADR like membrane protein [Source:HGNC Symbol;Acc:HGNC:24039]	172.068	0.898728	0.115259	7.79747	6.32e-15	4.57e-12
AL391244.3	ENSG00000272455	MRPL20 divergent transcript [Source:HGNC Symbol;Acc:HGNC:54814]	4.40365	0.894603	0.61666	1.45072	0.146857	0.816512
AC006213.2	ENSG00000267058	novel transcript	4.66877	0.892224	0.560455	1.59196	0.111393	0.750036
ABHD4	ENSG00000100439	abhydrolase domain containing 4, N-acyl phospholipase B [Source:HGNC Symbol;Acc:HGNC:20154]	64.695	0.890443	0.189081	4.70933	2.49e-06	0.000388505
	ENSG00000287151	chromosome 2 open reading frame 27A [Source:HGNC Symbol;Acc:HGNC:25077]	2.55385	0.890037	0.913215	0.974619	0.329749	0.935969
AC138393.1	ENSG00000185495	septin 7 pseudogene 13 [Source:HGNC Symbol;Acc:HGNC:55092]	3.49601	0.88736	0.709432	1.2508	0.211006	0.882706
AMPD3	ENSG00000133805	adenosine monophosphate deaminase 3 [Source:HGNC Symbol;Acc:HGNC:470]	11.8378	0.884961	0.444826	1.98946	0.0466509	0.549897
ALOXE3	ENSG00000179148	arachidonate lipoxygenase 3 [Source:HGNC Symbol;Acc:HGNC:13743]	2.84214	0.879698	1.00939	0.871516	0.383473	0.953166
AL592148.3	ENSG00000272750	novel transcript, antisense to MIA3	7.45317	0.878962	0.47923	1.83412	0.0666369	0.637822
LINC00511	ENSG00000227036	long intergenic non-protein coding RNA 511 [Source:HGNC Symbol;Acc:HGNC:43564]	122.7	0.878705	0.165813	5.29936	1.16e-07	2.62e-05
RNU6-8	ENSG00000202337	RNA, U6 small nuclear 8 [Source:HGNC Symbol;Acc:HGNC:34285]	2.58474	0.877272	0.722339	1.21449	0.224561	0.894308
HNRNPA1P48	ENSG00000224578	heterogeneous nuclear ribonucleoprotein A1 pseudogene 48 [Source:HGNC Symbol;Acc:HGNC:48778]	8.03299	0.876666	0.511096	1.71527	0.0862961	0.689265
GPR173	ENSG00000184194	G protein-coupled receptor 173 [Source:HGNC Symbol;Acc:HGNC:18186]	3.5191	0.875602	0.64393	1.35978	0.1739	0.85176
CYP27A1	ENSG00000135929	cytochrome P450 family 27 subfamily A member 1 [Source:HGNC Symbol;Acc:HGNC:2605]	10.5981	0.8745	0.41196	2.12278	0.0337724	0.485955
PBLD	ENSG00000108187	phenazine biosynthesis like protein domain containing [Source:HGNC Symbol;Acc:HGNC:23301]	10.7755	0.870829	0.394847	2.20548	0.0274203	0.441244
HLA-F	ENSG00000204642	major histocompatibility complex, class I, F [Source:HGNC Symbol;Acc:HGNC:4963]	36.5511	0.866716	0.289402	2.99485	0.00274576	0.1173
RBM14-RBM4	ENSG00000248643	RBM14-RBM4 readthrough [Source:HGNC Symbol;Acc:HGNC:38840]	3.47163	0.866372	0.683079	1.26833	0.204679	0.878359
EFNB3	ENSG00000108947	ephrin B3 [Source:HGNC Symbol;Acc:HGNC:3228]	11.7554	0.863856	0.448694	1.92527	0.0541961	0.590157
MSC-AS1	ENSG00000235531	MSC antisense RNA 1 [Source:HGNC Symbol;Acc:HGNC:48724]	14.0834	0.859353	0.360434	2.38422	0.0171155	0.347277
IRF2BPL	ENSG00000119669	interferon regulatory factor 2 binding protein like [Source:HGNC Symbol;Acc:HGNC:14282]	99.7312	0.858903	0.203609	4.2184	2.46e-05	0.00289282
AL008729.2	ENSG00000272379	novel transcript	2.54343	0.857188	0.935368	0.916418	0.359448	0.945695
GSAP	ENSG00000186088	gamma-secretase activating protein [Source:HGNC Symbol;Acc:HGNC:28042]	14.8051	0.857176	0.40185	2.13308	0.0329184	0.480483
RNU7-50P	ENSG00000238304	RNA, U7 small nuclear 50 pseudogene [Source:HGNC Symbol;Acc:HGNC:34146]	4.38104	0.857061	0.547293	1.566	0.117348	0.760123
AKAP7	ENSG00000118507	A-kinase anchoring protein 7 [Source:HGNC Symbol;Acc:HGNC:377]	20.3528	0.856762	0.272243	3.14705	0.00164929	0.0804524
AC099522.2	ENSG00000272525	BTF3 divergent transcript [Source:HGNC Symbol;Acc:HGNC:55211]	3.57366	0.856685	0.624866	1.37099	0.170378	0.844292
AL138724.1	ENSG00000272269	NUP153 antisense RNA 1 [Source:HGNC Symbol;Acc:HGNC:55217]	5.36136	0.856223	0.596006	1.4366	0.150831	0.819347
DNAJC25-GNG10	ENSG00000244115	DNAJC25-GNG10 readthrough [Source:HGNC Symbol;Acc:HGNC:37501]	3.06329	0.855623	0.80186	1.06705	0.28595	0.922361
PCBP3	ENSG00000183570	poly(rC) binding protein 3 [Source:HGNC Symbol;Acc:HGNC:8651]	3.01193	0.854575	0.732402	1.16681	0.243287	0.907443
STYK1	ENSG00000060140	serine/threonine/tyrosine kinase 1 [Source:HGNC Symbol;Acc:HGNC:18889]	3.34942	0.850782	0.750602	1.13347	0.257018	0.91214
AC007566.1	ENSG00000244055	novel transcript, antisense to ERVW-1 and PEX1	4.79299	0.850385	0.614396	1.3841	0.166328	0.836874
DENND2D	ENSG00000162777	DENN domain containing 2D [Source:HGNC Symbol;Acc:HGNC:26192]	11.9563	0.849254	0.406978	2.08673	0.0369124	0.501251
NPW	ENSG00000183971	neuropeptide W [Source:HGNC Symbol;Acc:HGNC:30509]	4.019	0.84733	0.695995	1.21744	0.223438	0.894073
USP27X-AS1	ENSG00000234390	USP27X divergent transcript [Source:HGNC Symbol;Acc:HGNC:27249]	2.42339	0.84681	0.931371	0.909208	0.36324	0.947008
SH3RF3-AS1	ENSG00000259863	SH3RF3 antisense RNA 1 [Source:HGNC Symbol;Acc:HGNC:44168]	2.93255	0.845917	0.740844	1.14183	0.253525	0.912138
MT-TP	ENSG00000210196	mitochondrially encoded tRNA-Pro (CCN) [Source:HGNC Symbol;Acc:HGNC:7494]	37.9424	0.845782	0.300463	2.81493	0.00487884	0.172085
SGPP2	ENSG00000163082	sphingosine-1-phosphate phosphatase 2 [Source:HGNC Symbol;Acc:HGNC:19953]	53.8231	0.840518	0.199695	4.209	2.57e-05	0.00296506
RWDD3	ENSG00000122481	RWD domain containing 3 [Source:HGNC Symbol;Acc:HGNC:21393]	4.09538	0.839865	0.621297	1.35179	0.176441	0.856412
AC007191.1	ENSG00000279407	TEC	10.4173	0.838754	0.333465	2.51527	0.0118941	0.289073
DDO	ENSG00000203797	D-aspartate oxidase [Source:HGNC Symbol;Acc:HGNC:2727]	5.42311	0.838559	0.519303	1.61478	0.106359	0.741884
MRPL23	ENSG00000214026	mitochondrial ribosomal protein L23 [Source:HGNC Symbol;Acc:HGNC:10322]	8.18903	0.838021	0.417039	2.00945	0.0444891	0.541586
FTH1	ENSG00000167996	ferritin heavy chain 1 [Source:HGNC Symbol;Acc:HGNC:3976]	6153.24	0.837858	0.165186	5.07221	3.93e-07	7.95e-05
NTN1	ENSG00000065320	netrin 1 [Source:HGNC Symbol;Acc:HGNC:8029]	3.00284	0.834869	0.621236	1.34388	0.178986	0.860324
AC137630.4	ENSG00000273211	novel transcript, antisense to ARIH2	2.76322	0.834237	0.688989	1.21081	0.225967	0.895451
RALGDS	ENSG00000160271	ral guanine nucleotide dissociation stimulator [Source:HGNC Symbol;Acc:HGNC:9842]	11.9079	0.833145	0.382999	2.17532	0.029606	0.454869
NATD1	ENSG00000274180	N-acetyltransferase domain containing 1 [Source:HGNC Symbol;Acc:HGNC:30770]	19.4948	0.832788	0.275831	3.01919	0.00253448	0.111388
AMY2B	ENSG00000240038	amylase alpha 2B [Source:HGNC Symbol;Acc:HGNC:478]	6.68198	0.832476	0.4794	1.7365	0.0824761	0.680181
LINC00683	ENSG00000266256	long intergenic non-protein coding RNA 683 [Source:HGNC Symbol;Acc:HGNC:44467]	2.40377	0.832227	0.818344	1.01696	0.30917	0.93162
AL035458.2	ENSG00000250917	novel transcript, overlapping AHCY	4.41947	0.831918	0.717989	1.15868	0.246588	0.907443
BICDL1	ENSG00000135127	BICD family like cargo adaptor 1 [Source:HGNC Symbol;Acc:HGNC:28095]	3.73743	0.831351	0.654585	1.27004	0.204069	0.878066
GPX2	ENSG00000176153	glutathione peroxidase 2 [Source:HGNC Symbol;Acc:HGNC:4554]	6.8387	0.830748	0.496853	1.67202	0.0945204	0.710892
L1TD1	ENSG00000240563	LINE1 type transposase domain containing 1 [Source:HGNC Symbol;Acc:HGNC:25595]	4.31185	0.82996	0.627874	1.32186	0.186216	0.866075
WFDC21P	ENSG00000261040	WAP four-disulfide core domain 21, pseudogene [Source:HGNC Symbol;Acc:HGNC:50357]	93.0619	0.82875	0.182976	4.52928	5.92e-06	0.00083078
HERC5	ENSG00000138646	HECT and RLD domain containing E3 ubiquitin protein ligase 5 [Source:HGNC Symbol;Acc:HGNC:24368]	2.55078	0.828334	0.844909	0.980383	0.326897	0.9353
POU6F1	ENSG00000184271	POU class 6 homeobox 1 [Source:HGNC Symbol;Acc:HGNC:9224]	6.66214	0.827761	0.482791	1.71453	0.0864313	0.689265
SNAP91	ENSG00000065609	synaptosome associated protein 91 [Source:HGNC Symbol;Acc:HGNC:14986]	2.60959	0.825657	0.848017	0.973633	0.330239	0.936046
RPL34P27	ENSG00000232858	ribosomal protein L34 pseudogene 27 [Source:HGNC Symbol;Acc:HGNC:36369]	10.2573	0.825072	0.770731	1.07051	0.284392	0.922117
AC006330.1	ENSG00000280388	TEC	5.03562	0.824527	0.57321	1.43844	0.15031	0.819347
MT-TV	ENSG00000210077	mitochondrially encoded tRNA-Val (GUN) [Source:HGNC Symbol;Acc:HGNC:7500]	100.531	0.822278	0.337013	2.4399	0.0146915	0.325437
PDE9A	ENSG00000160191	phosphodiesterase 9A [Source:HGNC Symbol;Acc:HGNC:8795]	6.60809	0.821863	0.595091	1.38107	0.167257	0.838348
SRP14-AS1	ENSG00000248508	SRP14 divergent transcript [Source:HGNC Symbol;Acc:HGNC:48619]	10.2264	0.82178	0.376331	2.18366	0.0289871	0.45107
PA2G4P4	ENSG00000230457	proliferation-associated 2G4 pseudogene 4 [Source:HGNC Symbol;Acc:HGNC:32217]	14.9661	0.820847	0.370445	2.21584	0.0267026	0.436248
	ENSG00000285825	CCDC15 divergent transcript [Source:HGNC Symbol;Acc:HGNC:54193]	4.27539	0.818844	0.76554	1.06963	0.284786	0.922117
WDSUB1	ENSG00000196151	WD repeat, sterile alpha motif and U-box domain containing 1 [Source:HGNC Symbol;Acc:HGNC:26697]	22.7331	0.817836	0.278987	2.93145	0.00337383	0.134523
GPNMB	ENSG00000136235	glycoprotein nmb [Source:HGNC Symbol;Acc:HGNC:4462]	12.5947	0.816299	0.340234	2.39923	0.0164296	0.343056
RAVER1	ENSG00000161847	ribonucleoprotein, PTB binding 1 [Source:HGNC Symbol;Acc:HGNC:30296]	13.8405	0.815959	0.469098	1.73942	0.0819609	0.680066
GASAL1	ENSG00000253669	growth arrest associated lncRNA 1 [Source:HGNC Symbol;Acc:HGNC:53461]	13.1829	0.815537	0.302411	2.69679	0.00700123	0.211204
RFXAP	ENSG00000133111	regulatory factor X associated protein [Source:HGNC Symbol;Acc:HGNC:9988]	15.6261	0.815185	0.330115	2.4694	0.013534	0.311327
AC124016.1	ENSG00000272677	HNRNPD divergent transcript [Source:HGNC Symbol;Acc:HGNC:55205]	4.75856	0.814076	0.509531	1.5977	0.110111	0.74719
SEPT14P12	ENSG00000235748	septin 14 pseudogene 12 [Source:HGNC Symbol;Acc:HGNC:51699]	3.12362	0.813732	0.651212	1.24957	0.211458	0.882706
SLC37A2	ENSG00000134955	solute carrier family 37 member 2 [Source:HGNC Symbol;Acc:HGNC:20644]	36.9184	0.8136	0.294392	2.76366	0.00571564	0.189001
ZNF469	ENSG00000225614	zinc finger protein 469 [Source:HGNC Symbol;Acc:HGNC:23216]	10.575	0.81262	0.536415	1.51491	0.129795	0.787282
AC034236.2	ENSG00000271918	novel transcript, antisense to COMMD10	6.13564	0.811195	0.521178	1.55647	0.119597	0.763748
SEMA6C	ENSG00000143434	semaphorin 6C [Source:HGNC Symbol;Acc:HGNC:10740]	5.88503	0.809753	0.493872	1.6396	0.101088	0.730342
SLC2A10	ENSG00000197496	solute carrier family 2 member 10 [Source:HGNC Symbol;Acc:HGNC:13444]	7.95984	0.808555	0.464852	1.73938	0.0819678	0.680066
AL513497.1	ENSG00000279443	TEC	4.6736	0.806246	0.556183	1.44961	0.147169	0.816512
RPS2P46	ENSG00000189343	ribosomal protein S2 pseudogene 46 [Source:HGNC Symbol;Acc:HGNC:35839]	3.54095	0.804767	0.641567	1.25438	0.209705	0.882667
GSDMC	ENSG00000147697	gasdermin C [Source:HGNC Symbol;Acc:HGNC:7151]	6.7765	0.804333	0.440884	1.82436	0.0680972	0.642806
SKIL	ENSG00000136603	SKI like proto-oncogene [Source:HGNC Symbol;Acc:HGNC:10897]	73.0989	0.801251	0.154401	5.18941	2.11e-07	4.53e-05
CAMKK1	ENSG00000004660	calcium/calmodulin dependent protein kinase kinase 1 [Source:HGNC Symbol;Acc:HGNC:1469]	8.07386	0.801154	0.37889	2.11447	0.0344748	0.489014
GGACT	ENSG00000134864	gamma-glutamylamine cyclotransferase [Source:HGNC Symbol;Acc:HGNC:25100]	3.69993	0.800968	0.747801	1.0711	0.284126	0.922117
AC002550.2	ENSG00000276571	novel transcript, antisense to C16orf62	3.00225	0.800743	0.700015	1.14389	0.252668	0.911539
ZNF776	ENSG00000152443	zinc finger protein 776 [Source:HGNC Symbol;Acc:HGNC:26765]	23.6482	0.799732	0.280353	2.85259	0.00433641	0.160483
ZFAND4	ENSG00000172671	zinc finger AN1-type containing 4 [Source:HGNC Symbol;Acc:HGNC:23504]	5.62096	0.799111	0.575124	1.38946	0.164694	0.834702
RASEF	ENSG00000165105	RAS and EF-hand domain containing [Source:HGNC Symbol;Acc:HGNC:26464]	3.65715	0.798338	0.642536	1.24248	0.21406	0.883734
RRAGD	ENSG00000025039	Ras related GTP binding D [Source:HGNC Symbol;Acc:HGNC:19903]	45.4496	0.797163	0.246477	3.23422	0.00121974	0.0660582
ZSWIM3	ENSG00000132801	zinc finger SWIM-type containing 3 [Source:HGNC Symbol;Acc:HGNC:16157]	3.91885	0.796294	0.667759	1.19249	0.233071	0.89908
RF00019	ENSG00000200170	Y RNA [Source:RFAM;Acc:RF00019]	5.14306	0.795929	0.579917	1.37249	0.169911	0.843396
HIST2H2BE	ENSG00000184678	H2B clustered histone 21 [Source:HGNC Symbol;Acc:HGNC:4760]	4.88683	0.795053	0.504582	1.57567	0.115102	0.75463
CXCL3	ENSG00000163734	C-X-C motif chemokine ligand 3 [Source:HGNC Symbol;Acc:HGNC:4604]	8.5503	0.794427	0.587084	1.35318	0.176	0.856412
RPS2P7	ENSG00000235508	ribosomal protein S2 pseudogene 7 [Source:HGNC Symbol;Acc:HGNC:15838]	2.97888	0.794334	0.728667	1.09012	0.275661	0.9196
CCDC181	ENSG00000117477	coiled-coil domain containing 181 [Source:HGNC Symbol;Acc:HGNC:28051]	10.74	0.794178	0.378928	2.09585	0.0360951	0.495839
ZNF606	ENSG00000166704	zinc finger protein 606 [Source:HGNC Symbol;Acc:HGNC:25879]	13.1387	0.793274	0.377462	2.1016	0.0355885	0.494001
CEBPA-AS1	ENSG00000267296	CEBPA divergent transcript [Source:HGNC Symbol;Acc:HGNC:25710]	2.52035	0.792556	0.947276	0.836668	0.402779	0.956504
ZXDA	ENSG00000198205	zinc finger X-linked duplicated A [Source:HGNC Symbol;Acc:HGNC:13198]	4.64617	0.789031	0.616204	1.28047	0.20038	0.877361
LRRC75B	ENSG00000178026	leucine rich repeat containing 75B [Source:HGNC Symbol;Acc:HGNC:33155]	5.06961	0.786074	0.629582	1.24857	0.211824	0.882706
IL11	ENSG00000095752	interleukin 11 [Source:HGNC Symbol;Acc:HGNC:5966]	6.00646	0.785843	0.901797	0.871419	0.383525	0.953166
TTC21A	ENSG00000168026	tetratricopeptide repeat domain 21A [Source:HGNC Symbol;Acc:HGNC:30761]	4.52373	0.78382	0.614807	1.2749	0.202343	0.877361
WIPF1	ENSG00000115935	WAS/WASL interacting protein family member 1 [Source:HGNC Symbol;Acc:HGNC:12736]	46.7254	0.782446	0.191577	4.08424	4.42e-05	0.00464357
NME5	ENSG00000112981	NME/NM23 family member 5 [Source:HGNC Symbol;Acc:HGNC:7853]	6.74176	0.781915	0.523167	1.49458	0.135024	0.792601
ATP2C2	ENSG00000064270	ATPase secretory pathway Ca2+ transporting 2 [Source:HGNC Symbol;Acc:HGNC:29103]	2.89906	0.780218	0.846255	0.921966	0.356546	0.944147
NPTN-IT1	ENSG00000281183	NPTN intronic transcript 1 [Source:HGNC Symbol;Acc:HGNC:45091]	9.80774	0.779195	0.394217	1.97657	0.0480908	0.558274
CYP51A1	ENSG00000001630	cytochrome P450 family 51 subfamily A member 1 [Source:HGNC Symbol;Acc:HGNC:2649]	8.72857	0.778967	0.598603	1.30131	0.193153	0.874906
AC009133.1	ENSG00000238045	novel transcript, antisense to C16orf53 and MVP	3.01621	0.778939	0.659621	1.18089	0.237647	0.903334
AC009309.1	ENSG00000273080	novel transcript, antisense to IMMT	3.33707	0.777291	0.694654	1.11896	0.263157	0.913095
GCLC	ENSG00000001084	glutamate-cysteine ligase catalytic subunit [Source:HGNC Symbol;Acc:HGNC:4311]	154.769	0.776154	0.155241	4.99967	5.74e-07	0.000112856
SLC47A1	ENSG00000142494	solute carrier family 47 member 1 [Source:HGNC Symbol;Acc:HGNC:25588]	14.0949	0.773178	0.336226	2.29958	0.0214721	0.393712
C7orf25	ENSG00000136197	chromosome 7 open reading frame 25 [Source:HGNC Symbol;Acc:HGNC:21703]	3.60282	0.772174	0.6934	1.1136	0.265449	0.9138
RNLS	ENSG00000184719	renalase, FAD dependent amine oxidase [Source:HGNC Symbol;Acc:HGNC:25641]	7.063	0.770894	0.582242	1.32401	0.1855	0.866075
TUFT1	ENSG00000143367	tuftelin 1 [Source:HGNC Symbol;Acc:HGNC:12422]	46.415	0.76804	0.225811	3.40125	0.000670778	0.0423267
TUBB2B	ENSG00000137285	tubulin beta 2B class IIb [Source:HGNC Symbol;Acc:HGNC:30829]	6.07296	0.767807	0.584679	1.31321	0.189112	0.87059
TMEM47	ENSG00000147027	transmembrane protein 47 [Source:HGNC Symbol;Acc:HGNC:18515]	4.40654	0.766858	0.637885	1.20219	0.229291	0.895836
PLAC8L1	ENSG00000173261	PLAC8 like 1 [Source:HGNC Symbol;Acc:HGNC:31746]	3.28079	0.763543	0.778708	0.980526	0.326826	0.9353
PORCN	ENSG00000102312	porcupine O-acyltransferase [Source:HGNC Symbol;Acc:HGNC:17652]	15.925	0.763371	0.456057	1.67385	0.0941599	0.710497
BCL2L2-PABPN1	ENSG00000258643	BCL2L2-PABPN1 readthrough [Source:HGNC Symbol;Acc:HGNC:42959]	12.7749	0.762193	0.361224	2.11003	0.034856	0.489836
MUC20	ENSG00000176945	mucin 20, cell surface associated [Source:HGNC Symbol;Acc:HGNC:23282]	2.75382	0.762184	0.761076	1.00146	0.316606	0.934998
AC108704.2	ENSG00000279500	novel transcript	8.68332	0.762148	0.421315	1.80897	0.070455	0.64612
	ENSG00000287269	novel transcript, antisense to ANKRD54and MYH9	5.58107	0.762045	0.464305	1.64126	0.100743	0.728999
TFAP2A-AS1	ENSG00000229950	TFAP2A antisense RNA 1 [Source:HGNC Symbol;Acc:HGNC:40579]	3.09684	0.761529	0.66851	1.13914	0.254643	0.91214
AZIN1-AS1	ENSG00000253320	macrophage interferon regulatory lncRNA [Source:HGNC Symbol;Acc:HGNC:51558]	3.35062	0.76087	0.76409	0.995786	0.319354	0.934998
RAB3IL1	ENSG00000167994	RAB3A interacting protein like 1 [Source:HGNC Symbol;Acc:HGNC:9780]	6.25051	0.760862	0.51817	1.46836	0.142006	0.807536
CTSO	ENSG00000256043	cathepsin O [Source:HGNC Symbol;Acc:HGNC:2542]	6.54123	0.759826	0.485328	1.56559	0.117444	0.760123
N4BP2	ENSG00000078177	NEDD4 binding protein 2 [Source:HGNC Symbol;Acc:HGNC:29851]	34.6996	0.759718	0.229699	3.30745	0.000941487	0.0538528
CRABP2	ENSG00000143320	cellular retinoic acid binding protein 2 [Source:HGNC Symbol;Acc:HGNC:2339]	7.59068	0.758035	0.42012	1.80433	0.0711793	0.648439
RNFT1	ENSG00000189050	ring finger protein, transmembrane 1 [Source:HGNC Symbol;Acc:HGNC:30206]	33.1952	0.756864	0.365677	2.06976	0.0384748	0.510585
COL11A2	ENSG00000204248	collagen type XI alpha 2 chain [Source:HGNC Symbol;Acc:HGNC:2187]	2.37608	0.756711	0.721424	1.04891	0.294218	0.92498
ARMCX4	ENSG00000196440	armadillo repeat containing X-linked 4 [Source:HGNC Symbol;Acc:HGNC:28615]	2.37489	0.756462	0.822786	0.919391	0.357891	0.944707
SWT1	ENSG00000116668	SWT1 RNA endoribonuclease homolog [Source:HGNC Symbol;Acc:HGNC:16785]	9.98543	0.755774	0.424409	1.78077	0.0749508	0.663394
TMCC1-AS1	ENSG00000271270	TMCC1 divergent transcript [Source:HGNC Symbol;Acc:HGNC:49060]	2.46797	0.754891	0.855418	0.882481	0.377517	0.950754
KRT17	ENSG00000128422	keratin 17 [Source:HGNC Symbol;Acc:HGNC:6427]	554.78	0.754762	0.220058	3.42983	0.000603964	0.039375
ATP5MGL	ENSG00000249222	ATP synthase membrane subunit g like [Source:HGNC Symbol;Acc:HGNC:13213]	2.8567	0.754485	0.715145	1.05501	0.291421	0.923105
LRP11	ENSG00000120256	LDL receptor related protein 11 [Source:HGNC Symbol;Acc:HGNC:16936]	4.66308	0.753449	0.552949	1.3626	0.173008	0.849355
M1AP	ENSG00000159374	meiosis 1 associated protein [Source:HGNC Symbol;Acc:HGNC:25183]	2.73262	0.753035	0.808587	0.931297	0.3517	0.94371
BCL2L11	ENSG00000153094	BCL2 like 11 [Source:HGNC Symbol;Acc:HGNC:994]	31.3217	0.752508	0.204659	3.67689	0.000236095	0.0183487
ZNF436-AS1	ENSG00000249087	ZNF436 antisense RNA 1 [Source:HGNC Symbol;Acc:HGNC:25122]	7.79061	0.751754	0.475252	1.5818	0.113695	0.753424
KYNU	ENSG00000115919	kynureninase [Source:HGNC Symbol;Acc:HGNC:6469]	17.661	0.751738	0.321846	2.33571	0.0195064	0.375286
AL109918.1	ENSG00000216775	heterogeneous nuclear ribonucleoprotein A/B (HNRNPAB) pseudogene	29.5103	0.751638	0.228126	3.29484	0.000984768	0.0556875
MIR34AHG	ENSG00000228526	MIR34A host gene [Source:HGNC Symbol;Acc:HGNC:51913]	4.41249	0.75155	0.656719	1.1444	0.252458	0.911258
AC005840.2	ENSG00000256433	novel transcript	4.01517	0.750472	0.655144	1.14551	0.251999	0.910721
IFFO1	ENSG00000010295	intermediate filament family orphan 1 [Source:HGNC Symbol;Acc:HGNC:24970]	2.60031	0.748616	0.77642	0.964189	0.334951	0.938468
MAP10	ENSG00000212916	microtubule associated protein 10 [Source:HGNC Symbol;Acc:HGNC:29265]	7.92147	0.747802	0.433571	1.72475	0.0845721	0.685952
TM4SF19	ENSG00000145107	transmembrane 4 L six family member 19 [Source:HGNC Symbol;Acc:HGNC:25167]	6.10116	0.747301	0.557217	1.34113	0.179878	0.860907
SLC7A11	ENSG00000151012	solute carrier family 7 member 11 [Source:HGNC Symbol;Acc:HGNC:11059]	318.935	0.746645	0.280943	2.65764	0.00786903	0.225419
C1QTNF2	ENSG00000145861	C1q and TNF related 2 [Source:HGNC Symbol;Acc:HGNC:14325]	3.02843	0.744961	0.626535	1.18902	0.234433	0.902007
IL10RB	ENSG00000243646	interleukin 10 receptor subunit beta [Source:HGNC Symbol;Acc:HGNC:5965]	7.60713	0.74462	0.468719	1.58863	0.112145	0.750323
ZNF213-AS1	ENSG00000263072	ZNF213 antisense RNA 1 (head to head) [Source:HGNC Symbol;Acc:HGNC:50505]	7.36115	0.743522	0.433556	1.71494	0.0863565	0.689265
STAT5B	ENSG00000173757	signal transducer and activator of transcription 5B [Source:HGNC Symbol;Acc:HGNC:11367]	29.2769	0.74342	0.23973	3.10107	0.0019282	0.0924193
FGF14-AS2	ENSG00000272143	FGF14 antisense RNA 2 [Source:HGNC Symbol;Acc:HGNC:44368]	4.19016	0.743405	0.605655	1.22744	0.219657	0.890277
RBM47	ENSG00000163694	RNA binding motif protein 47 [Source:HGNC Symbol;Acc:HGNC:30358]	27.2918	0.741825	0.24547	3.02206	0.00251061	0.110692
AC120053.1	ENSG00000271971	novel transcript, antisense to FAM92A1	4.66088	0.740184	0.585208	1.26482	0.205935	0.879574
AC092597.1	ENSG00000242262	ribosomal protein L15 (RPL15) pseudogene	2.51146	0.738995	0.942912	0.783737	0.433195	0.957572
CCDC71L	ENSG00000253276	coiled-coil domain containing 71 like [Source:HGNC Symbol;Acc:HGNC:26685]	21.1882	0.736933	0.300799	2.44992	0.0142889	0.32065
ABLIM2	ENSG00000163995	actin binding LIM protein family member 2 [Source:HGNC Symbol;Acc:HGNC:19195]	16.4161	0.736197	0.28236	2.6073	0.00912598	0.250202
LINC00339	ENSG00000218510	long intergenic non-protein coding RNA 339 [Source:HGNC Symbol;Acc:HGNC:25011]	19.6503	0.735617	0.276499	2.66047	0.00780323	0.224094
RPS15AP17	ENSG00000225405	ribosomal protein S15a pseudogene 17 [Source:HGNC Symbol;Acc:HGNC:36888]	3.02609	0.734843	0.699781	1.05011	0.29367	0.924367
TKT	ENSG00000163931	transketolase [Source:HGNC Symbol;Acc:HGNC:11834]	872.072	0.734582	0.181078	4.05671	4.98e-05	0.00496095
C1R	ENSG00000159403	complement C1r [Source:HGNC Symbol;Acc:HGNC:1246]	108.715	0.734527	0.176457	4.16265	3.15e-05	0.00351815
EPGN	ENSG00000182585	epithelial mitogen [Source:HGNC Symbol;Acc:HGNC:17470]	7.61517	0.732096	0.721428	1.01479	0.310207	0.932635
SNORD13	ENSG00000239039	small nucleolar RNA, C/D box 13 [Source:HGNC Symbol;Acc:HGNC:32711]	65.6523	0.728472	0.25723	2.83199	0.00462592	0.167458
ZNF528	ENSG00000167555	zinc finger protein 528 [Source:HGNC Symbol;Acc:HGNC:29384]	8.76788	0.728404	0.42169	1.72734	0.0841061	0.684683
PHYHIP	ENSG00000168490	phytanoyl-CoA 2-hydroxylase interacting protein [Source:HGNC Symbol;Acc:HGNC:16865]	3.47727	0.728272	0.585032	1.24484	0.21319	0.882706
ZNF836	ENSG00000196267	zinc finger protein 836 [Source:HGNC Symbol;Acc:HGNC:34333]	18.8646	0.727834	0.301036	2.41777	0.0156161	0.3367
KIAA1147	ENSG00000257093	DENN domain containing 11 [Source:HGNC Symbol;Acc:HGNC:29472]	21.1036	0.727787	0.274149	2.65471	0.00793758	0.226065
DNAH6	ENSG00000115423	dynein axonemal heavy chain 6 [Source:HGNC Symbol;Acc:HGNC:2951]	3.12704	0.726488	0.648823	1.1197	0.262841	0.913095
KANK4	ENSG00000132854	KN motif and ankyrin repeat domains 4 [Source:HGNC Symbol;Acc:HGNC:27263]	7.15781	0.726268	0.461582	1.57343	0.115619	0.755305
CLDN4	ENSG00000189143	claudin 4 [Source:HGNC Symbol;Acc:HGNC:2046]	11.0032	0.725667	0.386823	1.87597	0.0606599	0.613107
MT-TF	ENSG00000210049	mitochondrially encoded tRNA-Phe (UUU/C) [Source:HGNC Symbol;Acc:HGNC:7481]	21.2094	0.725603	0.273321	2.65476	0.00793652	0.226065
TLR6	ENSG00000174130	toll like receptor 6 [Source:HGNC Symbol;Acc:HGNC:16711]	7.24465	0.725063	0.489477	1.4813	0.138526	0.79982
COPZ2	ENSG00000005243	COPI coat complex subunit zeta 2 [Source:HGNC Symbol;Acc:HGNC:19356]	74.4581	0.723888	0.19707	3.67324	0.00023949	0.018508
QPRT	ENSG00000103485	quinolinate phosphoribosyltransferase [Source:HGNC Symbol;Acc:HGNC:9755]	3.09282	0.723888	0.603088	1.2003	0.230022	0.896269
TMEM86B	ENSG00000180089	transmembrane protein 86B [Source:HGNC Symbol;Acc:HGNC:28448]	6.88809	0.72303	0.408144	1.77151	0.0764762	0.663394
FZD8	ENSG00000177283	frizzled class receptor 8 [Source:HGNC Symbol;Acc:HGNC:4046]	3.18189	0.721753	0.682671	1.05725	0.290398	0.922782
	ENSG00000286808	novel transcript, antisense to POLR3E	2.45321	0.72117	0.719615	1.00216	0.316266	0.934998
DNLZ	ENSG00000213221	DNL-type zinc finger [Source:HGNC Symbol;Acc:HGNC:33879]	4.75446	0.721107	0.598842	1.20417	0.228524	0.895763
LINC00680	ENSG00000215190	long intergenic non-protein coding RNA 680 [Source:HGNC Symbol;Acc:HGNC:44417]	8.60231	0.720249	0.478445	1.5054	0.132222	0.790974
FSCN3	ENSG00000106328	fascin actin-bundling protein 3 [Source:HGNC Symbol;Acc:HGNC:3961]	4.38205	0.71643	0.636199	1.12611	0.260118	0.913058
ANKRD6	ENSG00000135299	ankyrin repeat domain 6 [Source:HGNC Symbol;Acc:HGNC:17280]	6.89891	0.716341	0.469943	1.52431	0.12743	0.784308
AL391422.3	ENSG00000270504	novel transcript, antisense to PXDC1	20.412	0.71438	0.250169	2.85559	0.00429576	0.160483
ALDH1L2	ENSG00000136010	aldehyde dehydrogenase 1 family member L2 [Source:HGNC Symbol;Acc:HGNC:26777]	41.2807	0.714261	0.339406	2.10445	0.0353395	0.492534
TTC8	ENSG00000165533	tetratricopeptide repeat domain 8 [Source:HGNC Symbol;Acc:HGNC:20087]	17.2026	0.713924	0.310854	2.29666	0.0216385	0.395823
MIR3651	ENSG00000281156	microRNA 3651 [Source:HGNC Symbol;Acc:HGNC:38897]	9.24297	0.713079	0.651731	1.09413	0.273898	0.918765
PHLDB3	ENSG00000176531	pleckstrin homology like domain family B member 3 [Source:HGNC Symbol;Acc:HGNC:30499]	8.96332	0.712918	0.513631	1.388	0.165138	0.835161
IGSF3	ENSG00000143061	immunoglobulin superfamily member 3 [Source:HGNC Symbol;Acc:HGNC:5950]	11.2655	0.712324	0.36139	1.97107	0.0487164	0.561293
AC098591.2	ENSG00000250568	poly(A) binding protein, cytoplasmic 1 (PABPC1) pseudogene	4.04505	0.709125	0.563879	1.25759	0.208542	0.882134
MGST1	ENSG00000008394	microsomal glutathione S-transferase 1 [Source:HGNC Symbol;Acc:HGNC:7061]	625.849	0.708969	0.262326	2.70263	0.00687942	0.208444
AC005702.2	ENSG00000267526	UDP-N-acetyl-alpha-D-galactosamine:polypeptide N-acetylgalactosaminyltransferase 1 (GalNAc-T1) (GALNT1) pseudogene	3.1269	0.708179	0.612238	1.15671	0.247392	0.907443
AC119403.1	ENSG00000253392	novel transcript, antisense to ZNF57	2.67137	0.706636	0.751143	0.940747	0.346835	0.942777
LRFN1	ENSG00000128011	leucine rich repeat and fibronectin type III domain containing 1 [Source:HGNC Symbol;Acc:HGNC:29290]	3.4922	0.705959	0.606163	1.16464	0.244167	0.907443
LPCAT1	ENSG00000153395	lysophosphatidylcholine acyltransferase 1 [Source:HGNC Symbol;Acc:HGNC:25718]	47.1617	0.704044	0.252117	2.79253	0.00522969	0.179849
ADGRL4	ENSG00000162618	adhesion G protein-coupled receptor L4 [Source:HGNC Symbol;Acc:HGNC:20822]	3.41178	0.70404	0.726996	0.968423	0.332833	0.936757
TMTC2	ENSG00000179104	transmembrane O-mannosyltransferase targeting cadherins 2 [Source:HGNC Symbol;Acc:HGNC:25440]	5.92925	0.702709	0.549918	1.27784	0.201305	0.877361
ACSL1	ENSG00000151726	acyl-CoA synthetase long chain family member 1 [Source:HGNC Symbol;Acc:HGNC:3569]	281.217	0.702356	0.111585	6.29433	3.09e-10	1.06e-07
TXNDC5	ENSG00000239264	thioredoxin domain containing 5 [Source:HGNC Symbol;Acc:HGNC:21073]	8.84162	0.702127	0.604249	1.16198	0.245243	0.907443
Z83843.1	ENSG00000271533	novel transcript, sense intronic FTX	4.36299	0.701421	0.630154	1.11309	0.265668	0.9138
IL32	ENSG00000008517	interleukin 32 [Source:HGNC Symbol;Acc:HGNC:16830]	6.43392	0.700126	0.74358	0.941561	0.346418	0.942777
ZBED2	ENSG00000177494	zinc finger BED-type containing 2 [Source:HGNC Symbol;Acc:HGNC:20710]	3.51505	0.699833	0.664092	1.05382	0.291966	0.923105
PTK7	ENSG00000112655	protein tyrosine kinase 7 (inactive) [Source:HGNC Symbol;Acc:HGNC:9618]	94.9465	0.699441	0.28423	2.46083	0.0138618	0.316187
FAM227A	ENSG00000184949	family with sequence similarity 227 member A [Source:HGNC Symbol;Acc:HGNC:44197]	8.41598	0.699248	0.408387	1.71222	0.0868565	0.689644
FCMR	ENSG00000162894	Fc fragment of IgM receptor [Source:HGNC Symbol;Acc:HGNC:14315]	29.2596	0.697032	0.251517	2.77131	0.0055831	0.187187
AC097103.2	ENSG00000248932	COPB2 divergent transcript [Source:HGNC Symbol;Acc:HGNC:55579]	3.50927	0.696339	0.695436	1.0013	0.316683	0.934998
THBS2	ENSG00000186340	thrombospondin 2 [Source:HGNC Symbol;Acc:HGNC:11786]	6.43078	0.695291	0.516923	1.34506	0.178607	0.860096
AC092164.1	ENSG00000226833	novel transcript	2.58308	0.695165	0.682374	1.01875	0.308324	0.93162
AL031432.4	ENSG00000284602	novel transcript	4.88636	0.694996	0.48857	1.42251	0.154879	0.822723
SULT1A2	ENSG00000197165	sulfotransferase family 1A member 2 [Source:HGNC Symbol;Acc:HGNC:11454]	2.56322	0.693975	0.67642	1.02595	0.304914	0.930975
PMS2CL	ENSG00000187953	PMS2 C-terminal like pseudogene [Source:HGNC Symbol;Acc:HGNC:30061]	5.2114	0.693421	0.529611	1.3093	0.190432	0.871334
EDNRA	ENSG00000151617	endothelin receptor type A [Source:HGNC Symbol;Acc:HGNC:3179]	10.229	0.693296	0.415517	1.66851	0.0952137	0.713723
CIB2	ENSG00000136425	calcium and integrin binding family member 2 [Source:HGNC Symbol;Acc:HGNC:24579]	48.8107	0.692649	0.252788	2.74004	0.00614322	0.194715
AC100861.1	ENSG00000246582	TNFRSF10A divergent transcript [Source:HGNC Symbol;Acc:HGNC:52647]	11.2172	0.692316	0.388573	1.78169	0.0747998	0.663394
BBC3	ENSG00000105327	BCL2 binding component 3 [Source:HGNC Symbol;Acc:HGNC:17868]	10.9061	0.689867	0.400299	1.72338	0.0848199	0.686554
NFKBIL1	ENSG00000204498	NFKB inhibitor like 1 [Source:HGNC Symbol;Acc:HGNC:7800]	23.5417	0.686762	0.310427	2.21232	0.0269449	0.437608
GAREM1	ENSG00000141441	GRB2 associated regulator of MAPK1 subtype 1 [Source:HGNC Symbol;Acc:HGNC:26136]	8.91463	0.686431	0.429632	1.59772	0.110106	0.74719
PMS2	ENSG00000122512	PMS1 homolog 2, mismatch repair system component [Source:HGNC Symbol;Acc:HGNC:9122]	16.2255	0.685291	0.357702	1.91581	0.0553887	0.592666
ICA1L	ENSG00000163596	islet cell autoantigen 1 like [Source:HGNC Symbol;Acc:HGNC:14442]	13.1014	0.685055	0.37768	1.81385	0.0697012	0.645584
GLI1	ENSG00000111087	GLI family zinc finger 1 [Source:HGNC Symbol;Acc:HGNC:4317]	4.52474	0.685053	0.532681	1.28605	0.198427	0.877361
ZNF888	ENSG00000213793	zinc finger protein 888 [Source:HGNC Symbol;Acc:HGNC:38695]	8.24445	0.684247	0.418486	1.63505	0.102038	0.732966
AL365181.3	ENSG00000272405	novel transcript, antisense to BCAN	6.16251	0.683857	0.795938	0.859184	0.390239	0.955863
PRH1	ENSG00000231887	proline rich protein HaeIII subfamily 1 [Source:HGNC Symbol;Acc:HGNC:9366]	14.9692	0.683217	0.317767	2.15006	0.0315507	0.469709
IL18BP	ENSG00000137496	interleukin 18 binding protein [Source:HGNC Symbol;Acc:HGNC:5987]	3.31918	0.681996	0.75341	0.905212	0.365353	0.947785
SAMD15	ENSG00000100583	sterile alpha motif domain containing 15 [Source:HGNC Symbol;Acc:HGNC:18631]	3.78676	0.681121	0.636562	1.07	0.28462	0.922117
GPRASP2	ENSG00000158301	G protein-coupled receptor associated sorting protein 2 [Source:HGNC Symbol;Acc:HGNC:25169]	7.64014	0.680398	0.497348	1.36805	0.171296	0.845368
ANXA8L1	ENSG00000264230	annexin A8 like 1 [Source:HGNC Symbol;Acc:HGNC:23334]	3.39526	0.679226	0.64786	1.04842	0.294447	0.92498
GAB2	ENSG00000033327	GRB2 associated binding protein 2 [Source:HGNC Symbol;Acc:HGNC:14458]	3.41184	0.678372	0.698796	0.970773	0.331661	0.936613
MRPL46	ENSG00000259494	mitochondrial ribosomal protein L46 [Source:HGNC Symbol;Acc:HGNC:1192]	21.7839	0.678181	0.300596	2.25612	0.0240631	0.417417
DDX58	ENSG00000107201	DExD/H-box helicase 58 [Source:HGNC Symbol;Acc:HGNC:19102]	5.81454	0.678178	0.495771	1.36793	0.171335	0.845368
ZNF280C	ENSG00000056277	zinc finger protein 280C [Source:HGNC Symbol;Acc:HGNC:25955]	13.8865	0.677401	0.34852	1.94365	0.0519374	0.5777
CNTNAP1	ENSG00000108797	contactin associated protein 1 [Source:HGNC Symbol;Acc:HGNC:8011]	9.48753	0.677134	0.429344	1.57714	0.114764	0.75463
SUSD3	ENSG00000157303	sushi domain containing 3 [Source:HGNC Symbol;Acc:HGNC:28391]	2.66838	0.676804	0.680928	0.993943	0.320251	0.935002
STC2	ENSG00000113739	stanniocalcin 2 [Source:HGNC Symbol;Acc:HGNC:11374]	449.148	0.675696	0.354493	1.90609	0.056638	0.597648
FMN1	ENSG00000248905	formin 1 [Source:HGNC Symbol;Acc:HGNC:3768]	12.3221	0.674362	0.385545	1.74911	0.0802713	0.675601
MSL3P1	ENSG00000224287	MSL complex subunit 3 pseudogene 1 [Source:HGNC Symbol;Acc:HGNC:17837]	6.78656	0.673231	0.474753	1.41807	0.156171	0.825312
AC067750.1	ENSG00000272631	novel transcript, antisense to BMPR1A	3.3776	0.672446	0.660441	1.01818	0.308594	0.93162
PKP1	ENSG00000081277	plakophilin 1 [Source:HGNC Symbol;Acc:HGNC:9023]	17.9288	0.672225	0.384547	1.7481	0.0804474	0.675601
ZNF235	ENSG00000159917	zinc finger protein 235 [Source:HGNC Symbol;Acc:HGNC:12866]	3.86246	0.670604	0.63537	1.05545	0.291217	0.923105
P2RY1	ENSG00000169860	purinergic receptor P2Y1 [Source:HGNC Symbol;Acc:HGNC:8539]	2.88107	0.670309	0.818359	0.81909	0.412735	0.956504
AC006504.8	ENSG00000281468	novel transcript, sense intronic to novel transcript	4.68699	0.670261	0.582405	1.15085	0.249794	0.908316
DNHD1	ENSG00000179532	dynein heavy chain domain 1 [Source:HGNC Symbol;Acc:HGNC:26532]	6.19406	0.669892	0.577348	1.16029	0.24593	0.907443
TSPAN7	ENSG00000156298	tetraspanin 7 [Source:HGNC Symbol;Acc:HGNC:11854]	3.01317	0.669678	0.744858	0.899068	0.368617	0.948643
KCNE5	ENSG00000176076	potassium voltage-gated channel subfamily E regulatory subunit 5 [Source:HGNC Symbol;Acc:HGNC:6241]	3.27902	0.6693	0.849759	0.787635	0.43091	0.956517
AL513534.1	ENSG00000260400	novel transcript, overlapping to TET1	4.82097	0.669151	0.552698	1.2107	0.226011	0.895451
VASH2	ENSG00000143494	vasohibin 2 [Source:HGNC Symbol;Acc:HGNC:25723]	4.86511	0.668952	0.536615	1.24662	0.212538	0.882706
SAA1	ENSG00000173432	serum amyloid A1 [Source:HGNC Symbol;Acc:HGNC:10513]	671.099	0.668803	0.144607	4.62495	3.75e-06	0.00054254
TRIB3	ENSG00000101255	tribbles pseudokinase 3 [Source:HGNC Symbol;Acc:HGNC:16228]	309.13	0.667766	0.30575	2.18403	0.0289604	0.45107
RAET1E	ENSG00000164520	retinoic acid early transcript 1E [Source:HGNC Symbol;Acc:HGNC:16793]	4.51348	0.667652	0.63404	1.05301	0.292335	0.923105
OLMALINC	ENSG00000235823	oligodendrocyte maturation-associated long intergenic non-coding RNA [Source:HGNC Symbol;Acc:HGNC:28060]	55.9384	0.666511	0.179976	3.70332	0.000212795	0.0168231
ACOT2	ENSG00000119673	acyl-CoA thioesterase 2 [Source:HGNC Symbol;Acc:HGNC:18431]	8.5298	0.6658	0.411284	1.61883	0.105483	0.741453
SSH2	ENSG00000141298	slingshot protein phosphatase 2 [Source:HGNC Symbol;Acc:HGNC:30580]	31.7166	0.664137	0.243534	2.72709	0.00638965	0.199311
JMJD1C-AS1	ENSG00000272767	JMJD1C antisense RNA 1 [Source:HGNC Symbol;Acc:HGNC:28222]	5.06775	0.664122	0.484917	1.36956	0.170824	0.844324
ELAC1	ENSG00000141642	elaC ribonuclease Z 1 [Source:HGNC Symbol;Acc:HGNC:14197]	13.2624	0.661715	0.351951	1.88013	0.0600902	0.610764
NHLRC1	ENSG00000187566	NHL repeat containing E3 ubiquitin protein ligase 1 [Source:HGNC Symbol;Acc:HGNC:21576]	2.97015	0.661551	0.718249	0.921062	0.357018	0.944451
PHF11	ENSG00000136147	PHD finger protein 11 [Source:HGNC Symbol;Acc:HGNC:17024]	28.3221	0.661503	0.263793	2.50766	0.0121533	0.292274
S100A3	ENSG00000188015	S100 calcium binding protein A3 [Source:HGNC Symbol;Acc:HGNC:10493]	2.94492	0.660783	0.689789	0.957949	0.338088	0.938894
MYL5	ENSG00000215375	myosin light chain 5 [Source:HGNC Symbol;Acc:HGNC:7586]	8.88179	0.660622	0.44934	1.47021	0.141506	0.805421
ZNF880	ENSG00000221923	zinc finger protein 880 [Source:HGNC Symbol;Acc:HGNC:37249]	6.25153	0.660542	0.528574	1.24967	0.211421	0.882706
LRRC61	ENSG00000127399	leucine rich repeat containing 61 [Source:HGNC Symbol;Acc:HGNC:21704]	16.2112	0.660355	0.34745	1.90058	0.0573574	0.598931
ABCG1	ENSG00000160179	ATP binding cassette subfamily G member 1 [Source:HGNC Symbol;Acc:HGNC:73]	6.02705	0.658613	0.531742	1.2386	0.215495	0.883859
DTWD2	ENSG00000169570	DTW domain containing 2 [Source:HGNC Symbol;Acc:HGNC:19334]	28.2595	0.658221	0.259917	2.53243	0.0113275	0.283827
DAPP1	ENSG00000070190	dual adaptor of phosphotyrosine and 3-phosphoinositides 1 [Source:HGNC Symbol;Acc:HGNC:16500]	22.4476	0.657107	0.348091	1.88775	0.05906	0.60629
RRAGB	ENSG00000083750	Ras related GTP binding B [Source:HGNC Symbol;Acc:HGNC:19901]	6.56795	0.657002	0.506753	1.29649	0.194805	0.875666
SPIRE2	ENSG00000204991	spire type actin nucleation factor 2 [Source:HGNC Symbol;Acc:HGNC:30623]	9.12917	0.656726	0.404907	1.62192	0.10482	0.74039
KRT6A	ENSG00000205420	keratin 6A [Source:HGNC Symbol;Acc:HGNC:6443]	153.003	0.656574	0.360723	1.82016	0.0687346	0.643808
AC027271.1	ENSG00000272576	novel transcript	2.96676	0.656455	0.816059	0.804421	0.421154	0.956504
POLD4	ENSG00000175482	DNA polymerase delta 4, accessory subunit [Source:HGNC Symbol;Acc:HGNC:14106]	67.004	0.656032	0.234248	2.80059	0.0051009	0.176822
RDH5	ENSG00000135437	retinol dehydrogenase 5 [Source:HGNC Symbol;Acc:HGNC:9940]	7.80832	0.655847	0.595278	1.10175	0.270571	0.918117
ZBED9	ENSG00000232040	zinc finger BED-type containing 9 [Source:HGNC Symbol;Acc:HGNC:13851]	8.28747	0.65542	0.500031	1.31076	0.18994	0.871193
RHBDL2	ENSG00000158315	rhomboid like 2 [Source:HGNC Symbol;Acc:HGNC:16083]	7.22873	0.655054	0.475765	1.37684	0.168561	0.840808
AC130895.1	ENSG00000258337	novel transcript, sense intronic to MED13L	3.299	0.654946	0.705131	0.928829	0.352978	0.94371
LARGE2	ENSG00000165905	LARGE xylosyl- and glucuronyltransferase 2 [Source:HGNC Symbol;Acc:HGNC:16522]	9.10376	0.65449	0.470486	1.39109	0.164197	0.833847
FBXL5	ENSG00000118564	F-box and leucine rich repeat protein 5 [Source:HGNC Symbol;Acc:HGNC:13602]	94.4974	0.653573	0.134975	4.84219	1.28e-06	0.000235529
PIK3IP1	ENSG00000100100	phosphoinositide-3-kinase interacting protein 1 [Source:HGNC Symbol;Acc:HGNC:24942]	4.93298	0.652385	0.49164	1.32696	0.184523	0.866075
GADD45B	ENSG00000099860	growth arrest and DNA damage inducible beta [Source:HGNC Symbol;Acc:HGNC:4096]	357.137	0.651938	0.147441	4.42168	9.79e-06	0.00129543
AP000704.1	ENSG00000224790	novel transcript	3.45602	0.651607	0.712279	0.91482	0.360286	0.94591
TXNRD1	ENSG00000198431	thioredoxin reductase 1 [Source:HGNC Symbol;Acc:HGNC:12437]	913.023	0.650937	0.168275	3.8683	0.000109597	0.00960265
HTR1D	ENSG00000179546	5-hydroxytryptamine receptor 1D [Source:HGNC Symbol;Acc:HGNC:5289]	18.325	0.650425	0.344228	1.88952	0.0588225	0.605207
LRRC23	ENSG00000010626	leucine rich repeat containing 23 [Source:HGNC Symbol;Acc:HGNC:19138]	15.6746	0.649267	0.362527	1.79095	0.0733016	0.656043
FHDC1	ENSG00000137460	FH2 domain containing 1 [Source:HGNC Symbol;Acc:HGNC:29363]	3.01953	0.648438	0.620533	1.04497	0.296037	0.92498
ADAM11	ENSG00000073670	ADAM metallopeptidase domain 11 [Source:HGNC Symbol;Acc:HGNC:189]	2.72998	0.647485	0.705186	0.918177	0.358526	0.944987
SAA2	ENSG00000134339	serum amyloid A2 [Source:HGNC Symbol;Acc:HGNC:10514]	23.8996	0.646287	0.336358	1.92143	0.054678	0.59023
KRT23	ENSG00000108244	keratin 23 [Source:HGNC Symbol;Acc:HGNC:6438]	156.975	0.646133	0.20158	3.20534	0.00134901	0.0697633
PPIP5K1	ENSG00000168781	diphosphoinositol pentakisphosphate kinase 1 [Source:HGNC Symbol;Acc:HGNC:29023]	8.2209	0.645746	0.492151	1.31209	0.189489	0.870856
TSKU	ENSG00000182704	tsukushi, small leucine rich proteoglycan [Source:HGNC Symbol;Acc:HGNC:28850]	36.3966	0.64516	0.270004	2.38945	0.0168738	0.345515
C12orf10	ENSG00000139637	MYG1 exonuclease [Source:HGNC Symbol;Acc:HGNC:17590]	2.75198	0.644739	0.833068	0.773934	0.43897	0.957572
AC027796.1	ENSG00000261916	novel transcript, sense intronic to readthrough SHPK-TRPV1	3.53338	0.644433	0.602634	1.06936	0.284907	0.922117
PODNL1	ENSG00000132000	podocan like 1 [Source:HGNC Symbol;Acc:HGNC:26275]	11.1184	0.644198	0.338181	1.90489	0.0567939	0.598206
PMEL	ENSG00000185664	premelanosome protein [Source:HGNC Symbol;Acc:HGNC:10880]	4.83408	0.64353	0.522581	1.23144	0.218157	0.889099
CAND2	ENSG00000144712	cullin associated and neddylation dissociated 2 (putative) [Source:HGNC Symbol;Acc:HGNC:30689]	7.76958	0.642676	0.421157	1.52597	0.127016	0.783289
AC108463.1	ENSG00000227992	pseudogene similar to part of ubiquitin carboxyl-terminal hydrolase L5 UCHL5	5.74233	0.6423	0.49318	1.30236	0.192792	0.874685
UBE2Q2P1	ENSG00000189136	ubiquitin conjugating enzyme E2 Q2 pseudogene 1 [Source:HGNC Symbol;Acc:HGNC:37439]	6.00903	0.641802	0.483404	1.32767	0.184286	0.866075
FTH1P2	ENSG00000234975	ferritin heavy chain 1 pseudogene 2 [Source:HGNC Symbol;Acc:HGNC:3989]	3.02138	0.640982	0.887606	0.722147	0.470204	0.962568
MARCKSL1	ENSG00000175130	MARCKS like 1 [Source:HGNC Symbol;Acc:HGNC:7142]	90.581	0.640202	0.139367	4.59364	4.36e-06	0.000624164
AC018521.5	ENSG00000264920	SP2 divergent transcript [Source:HGNC Symbol;Acc:HGNC:55330]	22.7289	0.640131	0.260561	2.45674	0.0140202	0.317208
AP003119.2	ENSG00000255100	TSKU antisense RNA 1 [Source:HGNC Symbol;Acc:HGNC:55509]	3.19155	0.639894	0.621885	1.02896	0.303499	0.929914
GSEC	ENSG00000280832	G-quadruplex forming sequence containing lncRNA [Source:HGNC Symbol;Acc:HGNC:48645]	9.11595	0.639639	0.352162	1.81632	0.0693213	0.644402
AC015982.1	ENSG00000272606	PPP4R3B divergent transcript [Source:HGNC Symbol;Acc:HGNC:55209]	4.80466	0.639009	0.53823	1.18724	0.235133	0.902007
SLC25A27	ENSG00000153291	solute carrier family 25 member 27 [Source:HGNC Symbol;Acc:HGNC:21065]	11.7796	0.638068	0.417171	1.52951	0.126138	0.780544
	ENSG00000286314	novel transcript, sense intronic to ERBIN	3.49082	0.637264	0.605129	1.0531	0.292293	0.923105
AL117339.5	ENSG00000283930	PLD5 pseudogene 1 [Source:HGNC Symbol;Acc:HGNC:55072]	4.10191	0.635756	0.625144	1.01698	0.309165	0.93162
PANX2	ENSG00000073150	pannexin 2 [Source:HGNC Symbol;Acc:HGNC:8600]	9.94927	0.635738	0.535509	1.18716	0.235163	0.902007
AL035587.1	ENSG00000231113	novel transcript	3.23354	0.635599	0.695618	0.913719	0.360865	0.94591
AP002840.2	ENSG00000270179	novel transcript	3.0075	0.635186	0.717566	0.885196	0.376051	0.950736
PART1	ENSG00000152931	prostate androgen-regulated transcript 1 [Source:HGNC Symbol;Acc:HGNC:17263]	2.40392	0.635086	0.812709	0.781443	0.434542	0.957572
SERPING1	ENSG00000149131	serpin family G member 1 [Source:HGNC Symbol;Acc:HGNC:1228]	9.96919	0.63472	0.384116	1.65242	0.0984492	0.724982
MSANTD2	ENSG00000120458	Myb/SANT DNA binding domain containing 2 [Source:HGNC Symbol;Acc:HGNC:26266]	21.4084	0.634097	0.30487	2.07989	0.0375353	0.505193
TRIM16	ENSG00000221926	tripartite motif containing 16 [Source:HGNC Symbol;Acc:HGNC:17241]	99.0139	0.633958	0.249239	2.54358	0.0109723	0.279509
ARHGAP8	ENSG00000241484	Rho GTPase activating protein 8 [Source:HGNC Symbol;Acc:HGNC:677]	3.59336	0.633806	0.628737	1.00806	0.313425	0.933616
TMEM69	ENSG00000159596	transmembrane protein 69 [Source:HGNC Symbol;Acc:HGNC:28035]	37.5561	0.63372	0.188185	3.36753	0.000758452	0.0463701
ZNF273	ENSG00000198039	zinc finger protein 273 [Source:HGNC Symbol;Acc:HGNC:13067]	11.5075	0.633371	0.421411	1.50298	0.132845	0.791778
TMEM238	ENSG00000233493	transmembrane protein 238 [Source:HGNC Symbol;Acc:HGNC:40042]	12.3914	0.633018	0.37951	1.66799	0.0953181	0.71377
AC010733.1	ENSG00000232713	ribosomal protein S12 pseudogene 3 [Source:HGNC Symbol;Acc:HGNC:35500]	2.41665	0.632649	0.860048	0.735598	0.461975	0.961555
CCDC146	ENSG00000135205	coiled-coil domain containing 146 [Source:HGNC Symbol;Acc:HGNC:29296]	8.83752	0.6325	0.416078	1.52015	0.128474	0.784743
CD302	ENSG00000241399	CD302 molecule [Source:HGNC Symbol;Acc:HGNC:30843]	12.3629	0.631772	0.397363	1.58991	0.111855	0.750323
SPATA20	ENSG00000006282	spermatogenesis associated 20 [Source:HGNC Symbol;Acc:HGNC:26125]	45.7698	0.631066	0.335883	1.87883	0.0602683	0.611394
ZNF542P	ENSG00000240225	zinc finger protein 542, pseudogene [Source:HGNC Symbol;Acc:HGNC:25393]	8.80054	0.630266	0.409892	1.53764	0.124137	0.77406
ZFP28	ENSG00000196867	ZFP28 zinc finger protein [Source:HGNC Symbol;Acc:HGNC:17801]	5.40631	0.629552	0.524153	1.20109	0.229718	0.89608
AC026471.4	ENSG00000261474	novel transcript	4.3447	0.628599	0.613128	1.02523	0.305254	0.930975
ZNF876P	ENSG00000198155	zinc finger protein 876, pseudogene [Source:HGNC Symbol;Acc:HGNC:32472]	2.54734	0.628219	0.802985	0.782355	0.434006	0.957572
IRF5	ENSG00000128604	interferon regulatory factor 5 [Source:HGNC Symbol;Acc:HGNC:6120]	6.65426	0.626322	0.560994	1.11645	0.26423	0.913589
CEP295NL	ENSG00000178404	CEP295 N-terminal like [Source:HGNC Symbol;Acc:HGNC:44659]	2.47267	0.626299	0.645716	0.96993	0.332082	0.936613
STRADA	ENSG00000266173	STE20 related adaptor alpha [Source:HGNC Symbol;Acc:HGNC:30172]	16.8665	0.626013	0.366366	1.70871	0.0875048	0.690996
AC027290.2	ENSG00000280138	novel transcript	13.9053	0.62503	0.326643	1.91349	0.0556851	0.593205
CERS1	ENSG00000223802	ceramide synthase 1 [Source:HGNC Symbol;Acc:HGNC:14253]	3.08081	0.62437	0.830432	0.751861	0.452134	0.957572
LEAP2	ENSG00000164406	liver enriched antimicrobial peptide 2 [Source:HGNC Symbol;Acc:HGNC:29571]	5.80454	0.624018	0.522787	1.19364	0.23262	0.898097
WNT7B	ENSG00000188064	Wnt family member 7B [Source:HGNC Symbol;Acc:HGNC:12787]	4.89893	0.623869	0.601494	1.0372	0.299643	0.926269
ZNF783	ENSG00000204946	zinc finger family member 783 [Source:HGNC Symbol;Acc:HGNC:27222]	8.95361	0.620111	0.441198	1.40552	0.159868	0.830178
TMEM182	ENSG00000170417	transmembrane protein 182 [Source:HGNC Symbol;Acc:HGNC:26391]	3.61895	0.618552	0.956592	0.646621	0.517877	0.968767
AC098487.1	ENSG00000248161	novel transcript	6.78889	0.618246	0.549627	1.12485	0.260653	0.913058
CRYZ	ENSG00000116791	crystallin zeta [Source:HGNC Symbol;Acc:HGNC:2419]	21.2315	0.61762	0.321189	1.92292	0.0544904	0.59023
BLVRB	ENSG00000090013	biliverdin reductase B [Source:HGNC Symbol;Acc:HGNC:1063]	224.236	0.617392	0.132632	4.65492	3.24e-06	0.000479406
LTB	ENSG00000227507	lymphotoxin beta [Source:HGNC Symbol;Acc:HGNC:6711]	5.49366	0.617168	0.5407	1.14142	0.253694	0.91214
SERPINB13	ENSG00000197641	serpin family B member 13 [Source:HGNC Symbol;Acc:HGNC:8944]	5.6678	0.616733	0.482023	1.27947	0.200733	0.877361
BEST1	ENSG00000167995	bestrophin 1 [Source:HGNC Symbol;Acc:HGNC:12703]	21.0976	0.616553	0.327196	1.88436	0.0595169	0.609162
ZNF567	ENSG00000189042	zinc finger protein 567 [Source:HGNC Symbol;Acc:HGNC:28696]	23.6268	0.615398	0.279095	2.20498	0.0274554	0.441244
MT1G	ENSG00000125144	metallothionein 1G [Source:HGNC Symbol;Acc:HGNC:7399]	25.3322	0.61487	0.982967	0.625524	0.531627	0.971613
SNHG5	ENSG00000203875	small nucleolar RNA host gene 5 [Source:HGNC Symbol;Acc:HGNC:21026]	374.781	0.613488	0.209798	2.92418	0.0034536	0.13535
DNAH14	ENSG00000185842	dynein axonemal heavy chain 14 [Source:HGNC Symbol;Acc:HGNC:2945]	20.8997	0.612957	0.306414	2.00042	0.0454546	0.544189
ADAMTS6	ENSG00000049192	ADAM metallopeptidase with thrombospondin type 1 motif 6 [Source:HGNC Symbol;Acc:HGNC:222]	3.21444	0.612849	0.797991	0.767989	0.442494	0.957572
CCPG1	ENSG00000260916	cell cycle progression 1 [Source:HGNC Symbol;Acc:HGNC:24227]	26.0265	0.612215	0.299689	2.04284	0.0410687	0.525038
AC016949.1	ENSG00000230732	novel transcript	9.78297	0.61113	0.373137	1.63782	0.10146	0.732016
SLC22A4	ENSG00000197208	solute carrier family 22 member 4 [Source:HGNC Symbol;Acc:HGNC:10968]	24.9578	0.610605	0.25913	2.35637	0.0184545	0.362534
	ENSG00000287733	novel transcript	5.43039	0.609944	0.563337	1.08273	0.278926	0.921889
AC007038.2	ENSG00000272807	novel transcript, antisense to KANSL1L	6.40442	0.609363	0.493436	1.23494	0.216853	0.887708
AC040162.1	ENSG00000261884	novel transcript	2.39142	0.608875	0.884365	0.688488	0.491145	0.963683
AC093227.1	ENSG00000267152	novel transcript	7.06426	0.608318	0.513571	1.18449	0.23622	0.903154
AC118553.2	ENSG00000283761	novel protein	2.50922	0.607618	0.712411	0.852904	0.393713	0.956504
SPRY4	ENSG00000187678	sprouty RTK signaling antagonist 4 [Source:HGNC Symbol;Acc:HGNC:15533]	6.4351	0.607418	1.00772	0.602763	0.546666	0.974232
GTF2IP20	ENSG00000272645	general transcription factor IIi pseudogene 20 [Source:HGNC Symbol;Acc:HGNC:51732]	4.34189	0.607142	0.610415	0.994639	0.319912	0.934998
FAM102B	ENSG00000162636	family with sequence similarity 102 member B [Source:HGNC Symbol;Acc:HGNC:27637]	4.67518	0.605748	0.521626	1.16127	0.245532	0.907443
MTRNR2L3	ENSG00000256222	MT-RNR2 like 3 [Source:HGNC Symbol;Acc:HGNC:37157]	3.7162	0.604729	0.555869	1.0879	0.27664	0.919639
GPR4	ENSG00000177464	G protein-coupled receptor 4 [Source:HGNC Symbol;Acc:HGNC:4497]	4.98199	0.604458	0.505408	1.19598	0.231704	0.89708
NKX3-1	ENSG00000167034	NK3 homeobox 1 [Source:HGNC Symbol;Acc:HGNC:7838]	19.6743	0.604345	0.294219	2.05407	0.0399692	0.520728
WNT5A	ENSG00000114251	Wnt family member 5A [Source:HGNC Symbol;Acc:HGNC:12784]	2.78333	0.604032	0.752467	0.802735	0.422128	0.956504
CA13	ENSG00000185015	carbonic anhydrase 13 [Source:HGNC Symbol;Acc:HGNC:14914]	7.91713	0.603506	0.423197	1.42606	0.15385	0.821368
LINC02321	ENSG00000258884	long intergenic non-protein coding RNA 2321 [Source:HGNC Symbol;Acc:HGNC:53240]	3.27946	0.60325	0.795414	0.758411	0.448205	0.957572
ZBTB11-AS1	ENSG00000256628	ZBTB11 antisense RNA 1 [Source:HGNC Symbol;Acc:HGNC:48573]	10.6006	0.603146	0.403037	1.4965	0.134522	0.792601
NMRAL2P	ENSG00000171658	NmrA like redox sensor 2, pseudogene [Source:HGNC Symbol;Acc:HGNC:52332]	6.74005	0.602909	0.996729	0.604888	0.545254	0.973934
AC087294.1	ENSG00000235530	novel transcript, antisense to TMEM11	2.94466	0.602625	0.668735	0.901142	0.367513	0.948643
PCF11-AS1	ENSG00000269939	PCF11 antisense RNA 1 [Source:HGNC Symbol;Acc:HGNC:52263]	4.71865	0.601941	0.568898	1.05808	0.290018	0.922361
SPATA18	ENSG00000163071	spermatogenesis associated 18 [Source:HGNC Symbol;Acc:HGNC:29579]	3.50263	0.601796	0.779081	0.772444	0.439852	0.957572
SVIL	ENSG00000197321	supervillin [Source:HGNC Symbol;Acc:HGNC:11480]	88.3446	0.6015	0.14678	4.09797	4.17e-05	0.0044948
CLIP4	ENSG00000115295	CAP-Gly domain containing linker protein family member 4 [Source:HGNC Symbol;Acc:HGNC:26108]	66.7004	0.601225	0.164175	3.66211	0.000250149	0.0190113
STAT5A	ENSG00000126561	signal transducer and activator of transcription 5A [Source:HGNC Symbol;Acc:HGNC:11366]	3.86772	0.601157	0.643451	0.93427	0.350165	0.94371
TRAPPC6A	ENSG00000007255	trafficking protein particle complex subunit 6A [Source:HGNC Symbol;Acc:HGNC:23069]	26.2585	0.600158	0.262577	2.28564	0.0222753	0.402125
DMC1	ENSG00000100206	DNA meiotic recombinase 1 [Source:HGNC Symbol;Acc:HGNC:2927]	11.0541	0.59918	0.392851	1.52521	0.127208	0.783289
TLR2	ENSG00000137462	toll like receptor 2 [Source:HGNC Symbol;Acc:HGNC:11848]	7.08644	0.599149	0.528943	1.13273	0.257328	0.91214
PYGO1	ENSG00000171016	pygopus family PHD finger 1 [Source:HGNC Symbol;Acc:HGNC:30256]	9.02392	0.599032	0.419454	1.42812	0.153257	0.821368
GPR137C	ENSG00000180998	G protein-coupled receptor 137C [Source:HGNC Symbol;Acc:HGNC:25445]	13.2606	0.598992	0.357422	1.67587	0.0937646	0.709475
FBXO10	ENSG00000147912	F-box protein 10 [Source:HGNC Symbol;Acc:HGNC:13589]	7.10968	0.598631	0.464405	1.28903	0.197389	0.877361
ZNF17	ENSG00000186272	zinc finger protein 17 [Source:HGNC Symbol;Acc:HGNC:12958]	5.64328	0.59788	0.528271	1.13177	0.257732	0.91214
FOXL1	ENSG00000176678	forkhead box L1 [Source:HGNC Symbol;Acc:HGNC:3817]	4.04942	0.597204	0.614131	0.972437	0.330833	0.936046
AP000487.1	ENSG00000246889	CTTN divergent transcript [Source:HGNC Symbol;Acc:HGNC:55592]	2.85661	0.597124	0.756333	0.789499	0.429821	0.956504
AL158206.1	ENSG00000260912	novel transcript, overlapping ACER2	6.08543	0.596817	0.547044	1.09098	0.27528	0.9196
IQCB1	ENSG00000173226	IQ motif containing B1 [Source:HGNC Symbol;Acc:HGNC:28949]	32.2242	0.596384	0.261827	2.27778	0.0227399	0.405553
FABP5	ENSG00000164687	fatty acid binding protein 5 [Source:HGNC Symbol;Acc:HGNC:3560]	25.3426	0.59528	0.250451	2.37683	0.0174619	0.351692
AL158835.1	ENSG00000224023	EDRF1 divergent transcript [Source:HGNC Symbol;Acc:HGNC:54128]	4.12143	0.594408	0.59257	1.0031	0.315812	0.934998
MT-TI	ENSG00000210100	mitochondrially encoded tRNA-Ile (AUU/C) [Source:HGNC Symbol;Acc:HGNC:7488]	71.1777	0.593565	0.289237	2.05218	0.0401526	0.521074
HOXB2	ENSG00000173917	homeobox B2 [Source:HGNC Symbol;Acc:HGNC:5113]	27.795	0.593092	0.289221	2.05065	0.040301	0.522131
MBTD1	ENSG00000011258	mbt domain containing 1 [Source:HGNC Symbol;Acc:HGNC:19866]	32.1273	0.592374	0.210223	2.81783	0.00483486	0.171207
MT-TM	ENSG00000210112	mitochondrially encoded tRNA-Met (AUA/G) [Source:HGNC Symbol;Acc:HGNC:7492]	11.9037	0.591575	0.501814	1.17887	0.238449	0.903861
ZNF582-AS1	ENSG00000267454	ZNF582 divergent transcript [Source:HGNC Symbol;Acc:HGNC:25213]	2.40417	0.590963	0.799642	0.739035	0.459886	0.959624
NPR2	ENSG00000159899	natriuretic peptide receptor 2 [Source:HGNC Symbol;Acc:HGNC:7944]	11.2234	0.59048	0.377398	1.56461	0.117675	0.760317
MDFI	ENSG00000112559	MyoD family inhibitor [Source:HGNC Symbol;Acc:HGNC:6967]	6.11999	0.5901	0.512466	1.15149	0.24953	0.907839
UTY	ENSG00000183878	ubiquitously transcribed tetratricopeptide repeat containing, Y-linked [Source:HGNC Symbol;Acc:HGNC:12638]	19.275	0.590018	0.309618	1.90564	0.0566975	0.597648
GREB1L	ENSG00000141449	GREB1 like retinoic acid receptor coactivator [Source:HGNC Symbol;Acc:HGNC:31042]	9.5148	0.589637	0.408315	1.44408	0.148718	0.816627
ADAM32	ENSG00000197140	ADAM metallopeptidase domain 32 [Source:HGNC Symbol;Acc:HGNC:15479]	2.35425	0.58935	0.731031	0.80619	0.420133	0.956504
KLHL22	ENSG00000099910	kelch like family member 22 [Source:HGNC Symbol;Acc:HGNC:25888]	22.0086	0.589008	0.331796	1.77521	0.0758627	0.663394
TBKBP1	ENSG00000198933	TBK1 binding protein 1 [Source:HGNC Symbol;Acc:HGNC:30140]	5.07113	0.58784	0.542122	1.08433	0.278218	0.92132
SPACA9	ENSG00000165698	sperm acrosome associated 9 [Source:HGNC Symbol;Acc:HGNC:1367]	26.9893	0.586845	0.252426	2.32482	0.0200817	0.381601
RASIP1	ENSG00000105538	Ras interacting protein 1 [Source:HGNC Symbol;Acc:HGNC:24716]	36.7551	0.586825	0.259335	2.26281	0.0236474	0.414916
SRD5A1	ENSG00000145545	steroid 5 alpha-reductase 1 [Source:HGNC Symbol;Acc:HGNC:11284]	22.0776	0.586317	0.253168	2.31592	0.0205629	0.385269
AC025164.1	ENSG00000245904	BTG1 divergent transcript [Source:HGNC Symbol;Acc:HGNC:55600]	2.74809	0.58627	0.769771	0.761616	0.446289	0.957572
AF131215.6	ENSG00000269918	novel transcript	6.19381	0.58592	0.558794	1.04854	0.294388	0.92498
SLC12A6	ENSG00000140199	solute carrier family 12 member 6 [Source:HGNC Symbol;Acc:HGNC:10914]	26.0416	0.585424	0.243299	2.40619	0.0161197	0.340941
CAPN10-AS1	ENSG00000260942	CAPN10 divergent transcript [Source:HGNC Symbol;Acc:HGNC:48839]	12.021	0.584947	0.423687	1.38061	0.167399	0.838436
OAZ3	ENSG00000143450	ornithine decarboxylase antizyme 3 [Source:HGNC Symbol;Acc:HGNC:8097]	3.0603	0.584217	0.690497	0.846082	0.397507	0.956504
LIPG	ENSG00000101670	lipase G, endothelial type [Source:HGNC Symbol;Acc:HGNC:6623]	6.27486	0.583402	0.618739	0.942888	0.345738	0.942365
AC011511.1	ENSG00000167807	novel transcript	3.59588	0.583302	0.663588	0.879011	0.379395	0.950754
AL683813.1	ENSG00000232611	novel transcript	7.75121	0.582986	0.449032	1.29832	0.194178	0.875666
AP001148.1	ENSG00000278989	novel transcript	2.53971	0.582302	0.753232	0.773071	0.43948	0.957572
ST20-AS1	ENSG00000259642	ST20 antisense RNA 1 [Source:HGNC Symbol;Acc:HGNC:27521]	6.31626	0.582271	0.49279	1.18158	0.237372	0.903334
PARS2	ENSG00000162396	prolyl-tRNA synthetase 2, mitochondrial [Source:HGNC Symbol;Acc:HGNC:30563]	8.98244	0.582239	0.427159	1.36305	0.172867	0.849355
SRRM2-AS1	ENSG00000205913	SRRM2 antisense RNA 1 [Source:HGNC Symbol;Acc:HGNC:44162]	4.23707	0.582184	0.654854	0.889029	0.373987	0.950428
ZNF205	ENSG00000122386	zinc finger protein 205 [Source:HGNC Symbol;Acc:HGNC:12996]	10.6129	0.581565	0.440973	1.31882	0.187228	0.868052
PIK3CD-AS2	ENSG00000231789	PIK3CD antisense RNA 2 [Source:HGNC Symbol;Acc:HGNC:51334]	16.9945	0.581339	0.361164	1.60963	0.107479	0.741884
RPL7AP6	ENSG00000242071	ribosomal protein L7a pseudogene 6 [Source:HGNC Symbol;Acc:HGNC:19785]	3.19119	0.5813	0.628501	0.924898	0.355019	0.94371
SHISA4	ENSG00000198892	shisa family member 4 [Source:HGNC Symbol;Acc:HGNC:27139]	31.3608	0.580487	0.352415	1.64717	0.0995234	0.726846
ZNF117	ENSG00000152926	zinc finger protein 117 [Source:HGNC Symbol;Acc:HGNC:12897]	10.3797	0.579791	0.387678	1.49555	0.134772	0.792601
KDM4D	ENSG00000186280	lysine demethylase 4D [Source:HGNC Symbol;Acc:HGNC:25498]	7.60469	0.5794	0.45033	1.28661	0.198229	0.877361
KDM5D	ENSG00000012817	lysine demethylase 5D [Source:HGNC Symbol;Acc:HGNC:11115]	28.6887	0.578964	0.241631	2.39606	0.0165722	0.34436
C6orf163	ENSG00000203872	chromosome 6 open reading frame 163 [Source:HGNC Symbol;Acc:HGNC:21403]	2.5408	0.57873	0.723453	0.799955	0.423737	0.956504
IFNLR1	ENSG00000185436	interferon lambda receptor 1 [Source:HGNC Symbol;Acc:HGNC:18584]	9.2891	0.57802	0.398275	1.45131	0.146694	0.816512
AC009118.2	ENSG00000276131	novel transcript, antisense to GINS3	2.80438	0.577774	0.754018	0.766261	0.443521	0.957572
SSR4P1	ENSG00000235374	signal sequence receptor subunit 4 pseudogene 1 [Source:HGNC Symbol;Acc:HGNC:23131]	3.44268	0.577646	0.650777	0.887624	0.374743	0.950428
HACD4	ENSG00000188921	3-hydroxyacyl-CoA dehydratase 4 [Source:HGNC Symbol;Acc:HGNC:20920]	13.498	0.577549	0.311844	1.85205	0.0640189	0.628134
TNNC1	ENSG00000114854	troponin C1, slow skeletal and cardiac type [Source:HGNC Symbol;Acc:HGNC:11943]	7.68643	0.57665	0.386074	1.49363	0.135273	0.792601
UPF3AP3	ENSG00000234709	UPF3A pseudogene 3 [Source:HGNC Symbol;Acc:HGNC:38395]	3.68417	0.576115	0.81716	0.705021	0.480797	0.96299
CHRNA5	ENSG00000169684	cholinergic receptor nicotinic alpha 5 subunit [Source:HGNC Symbol;Acc:HGNC:1959]	29.6715	0.574815	0.214041	2.68553	0.00724144	0.2158
	ENSG00000286408	novel transcript	4.39937	0.573804	0.56619	1.01345	0.310846	0.932635
PLAGL1	ENSG00000118495	PLAG1 like zinc finger 1 [Source:HGNC Symbol;Acc:HGNC:9046]	21.8082	0.573303	0.30261	1.89453	0.0581547	0.602846
LAYN	ENSG00000204381	layilin [Source:HGNC Symbol;Acc:HGNC:29471]	5.80365	0.57326	0.485235	1.18141	0.237441	0.903334
TRIM21	ENSG00000132109	tripartite motif containing 21 [Source:HGNC Symbol;Acc:HGNC:11312]	17.5942	0.572871	0.323728	1.76961	0.0767927	0.663394
COL1A1	ENSG00000108821	collagen type I alpha 1 chain [Source:HGNC Symbol;Acc:HGNC:2197]	90.2378	0.572519	0.156325	3.66235	0.000249908	0.0190113
SALL4	ENSG00000101115	spalt like transcription factor 4 [Source:HGNC Symbol;Acc:HGNC:15924]	2.62952	0.57237	0.664497	0.861358	0.389041	0.955863
TIMP4	ENSG00000157150	TIMP metallopeptidase inhibitor 4 [Source:HGNC Symbol;Acc:HGNC:11823]	59.1094	0.571906	0.172874	3.30823	0.000938874	0.0538528
LINC00954	ENSG00000228784	long intergenic non-protein coding RNA 954 [Source:HGNC Symbol;Acc:HGNC:48668]	3.43641	0.571148	0.638671	0.894275	0.371175	0.949577
GNAL	ENSG00000141404	G protein subunit alpha L [Source:HGNC Symbol;Acc:HGNC:4388]	12.3692	0.570017	0.328702	1.73414	0.0828928	0.681754
AC104109.4	ENSG00000273345	novel transcript	6.84599	0.569433	0.464685	1.22542	0.220418	0.891336
LINC01500	ENSG00000258583	long intergenic non-protein coding RNA 1500 [Source:HGNC Symbol;Acc:HGNC:51166]	7.71422	0.568855	0.488114	1.16542	0.243851	0.907443
C6orf52	ENSG00000137434	chromosome 6 open reading frame 52 [Source:HGNC Symbol;Acc:HGNC:20881]	4.64404	0.568842	0.586739	0.969499	0.332296	0.936613
RIPPLY3	ENSG00000183145	ripply transcriptional repressor 3 [Source:HGNC Symbol;Acc:HGNC:3047]	5.93401	0.568637	0.510865	1.11309	0.265671	0.9138
PELI1	ENSG00000197329	pellino E3 ubiquitin protein ligase 1 [Source:HGNC Symbol;Acc:HGNC:8827]	13.3813	0.567723	0.407021	1.39483	0.163068	0.833341
FAM241A	ENSG00000174749	family with sequence similarity 241 member A [Source:HGNC Symbol;Acc:HGNC:26813]	17.6925	0.567563	0.328844	1.72593	0.0843594	0.68566
SMIM1	ENSG00000235169	small integral membrane protein 1 (Vel blood group) [Source:HGNC Symbol;Acc:HGNC:44204]	5.38412	0.566658	0.483986	1.17081	0.241674	0.907291
RHBDF2	ENSG00000129667	rhomboid 5 homolog 2 [Source:HGNC Symbol;Acc:HGNC:20788]	16.5986	0.565409	0.368196	1.53562	0.124632	0.774712
ZNF71	ENSG00000197951	zinc finger protein 71 [Source:HGNC Symbol;Acc:HGNC:13141]	14.0939	0.565312	0.340314	1.66115	0.0966834	0.717355
ADGRE2	ENSG00000127507	adhesion G protein-coupled receptor E2 [Source:HGNC Symbol;Acc:HGNC:3337]	11.8162	0.564943	0.42442	1.33109	0.183158	0.86552
PMAIP1	ENSG00000141682	phorbol-12-myristate-13-acetate-induced protein 1 [Source:HGNC Symbol;Acc:HGNC:9108]	108.808	0.56461	0.178001	3.17195	0.00151419	0.0753101
THAP10	ENSG00000129028	THAP domain containing 10 [Source:HGNC Symbol;Acc:HGNC:23193]	8.0724	0.56443	0.495544	1.13901	0.254699	0.91214
ARMCX2	ENSG00000184867	armadillo repeat containing X-linked 2 [Source:HGNC Symbol;Acc:HGNC:16869]	17.7253	0.563758	0.32603	1.72916	0.0837803	0.684118
NBPF8	ENSG00000270231	NBPF member 8 [Source:HGNC Symbol;Acc:HGNC:31990]	3.32803	0.563695	0.946212	0.595738	0.55135	0.974683
DUSP11	ENSG00000144048	dual specificity phosphatase 11 [Source:HGNC Symbol;Acc:HGNC:3066]	21.7701	0.563168	0.259665	2.16883	0.0300958	0.45797
LMLN	ENSG00000185621	leishmanolysin like peptidase [Source:HGNC Symbol;Acc:HGNC:15991]	23.4311	0.5629	0.271083	2.07649	0.037849	0.506963
AC012306.2	ENSG00000272667	novel transcript	2.7006	0.562594	0.734225	0.766241	0.443533	0.957572
ELOVL7	ENSG00000164181	ELOVL fatty acid elongase 7 [Source:HGNC Symbol;Acc:HGNC:26292]	7.74349	0.562526	0.513166	1.09619	0.272997	0.918699
TRIM22	ENSG00000132274	tripartite motif containing 22 [Source:HGNC Symbol;Acc:HGNC:16379]	20.6018	0.56249	0.327458	1.71775	0.0858429	0.689265
SEMA4F	ENSG00000135622	ssemaphorin 4F [Source:HGNC Symbol;Acc:HGNC:10734]	20.6593	0.56196	0.271369	2.07083	0.0383747	0.510525
DNAJC22	ENSG00000178401	DnaJ heat shock protein family (Hsp40) member C22 [Source:HGNC Symbol;Acc:HGNC:25802]	4.24561	0.561667	0.534961	1.04992	0.293753	0.924367
KLF4	ENSG00000136826	Kruppel like factor 4 [Source:HGNC Symbol;Acc:HGNC:6348]	9.11742	0.5612	0.508276	1.10412	0.26954	0.918117
AC010615.2	ENSG00000268119	novel transcript	4.71801	0.560689	0.546592	1.02579	0.30499	0.930975
AL139089.1	ENSG00000273723	SUGT1 divergent transcript [Source:HGNC Symbol;Acc:HGNC:54809]	7.45035	0.559663	0.529909	1.05615	0.2909	0.923105
MT1F	ENSG00000198417	metallothionein 1F [Source:HGNC Symbol;Acc:HGNC:7398]	230.458	0.559221	0.16887	3.31154	0.000927843	0.0538528
AC132192.2	ENSG00000268403	novel transcript, antisense to ZNF143	8.80094	0.558629	0.386989	1.44353	0.148872	0.816627
ZNF564	ENSG00000249709	zinc finger protein 564 [Source:HGNC Symbol;Acc:HGNC:31106]	2.35836	0.558519	0.756686	0.738113	0.460446	0.959855
NAPB	ENSG00000125814	NSF attachment protein beta [Source:HGNC Symbol;Acc:HGNC:15751]	29.0086	0.558436	0.253994	2.19862	0.0279051	0.444638
HTATIP2	ENSG00000109854	HIV-1 Tat interactive protein 2 [Source:HGNC Symbol;Acc:HGNC:16637]	138.26	0.558186	0.162596	3.43296	0.000597041	0.0392961
ZBTB8B	ENSG00000273274	zinc finger and BTB domain containing 8B [Source:HGNC Symbol;Acc:HGNC:37057]	5.03318	0.55768	0.529311	1.0536	0.292068	0.923105
AC090360.1	ENSG00000267127	novel protein	2.81709	0.557309	0.785417	0.709571	0.47797	0.96299
AC104115.1	ENSG00000229721	ribosomal protein S8 (RPS8) pseudogene	3.29176	0.557207	0.689948	0.807607	0.419317	0.956504
AC132008.2	ENSG00000214135	succinate dehydrogenase complex, subunit A, flavoprotein (Fp) (SDHA) pseudogene	10.7363	0.556555	0.371953	1.49631	0.134574	0.792601
SLC6A6	ENSG00000131389	solute carrier family 6 member 6 [Source:HGNC Symbol;Acc:HGNC:11052]	34.3216	0.556087	0.227518	2.44414	0.0145196	0.323023
SCARNA9	ENSG00000254911	small Cajal body-specific RNA 9 [Source:HGNC Symbol;Acc:HGNC:32566]	27.4917	0.555921	0.3384	1.64279	0.100426	0.728618
SH3BGRL	ENSG00000131171	SH3 domain binding glutamate rich protein like [Source:HGNC Symbol;Acc:HGNC:10823]	45.7642	0.555662	0.197828	2.80881	0.00497251	0.174051
BPHL	ENSG00000137274	biphenyl hydrolase like [Source:HGNC Symbol;Acc:HGNC:1094]	20.9088	0.555471	0.290974	1.90901	0.0562612	0.596247
NIPSNAP3A	ENSG00000136783	nipsnap homolog 3A [Source:HGNC Symbol;Acc:HGNC:23619]	52.7664	0.554935	0.218425	2.54062	0.0110656	0.280084
AIF1L	ENSG00000126878	allograft inflammatory factor 1 like [Source:HGNC Symbol;Acc:HGNC:28904]	15.0104	0.554822	0.324548	1.70952	0.0873542	0.690915
SNORA73B	ENSG00000200087	small nucleolar RNA, H/ACA box 73B [Source:HGNC Symbol;Acc:HGNC:10116]	10.2691	0.55472	0.459362	1.20759	0.227206	0.895763
CNFN	ENSG00000105427	cornifelin [Source:HGNC Symbol;Acc:HGNC:30183]	10.4807	0.554623	0.408793	1.35673	0.174866	0.854212
LINC01679	ENSG00000237989	long intergenic non-protein coding RNA 1679 [Source:HGNC Symbol;Acc:HGNC:52469]	2.7495	0.553438	0.715575	0.773416	0.439276	0.957572
COX6CP1	ENSG00000260318	cytochrome c oxidase subunit 6C pseudogene 1 [Source:HGNC Symbol;Acc:HGNC:2286]	4.18312	0.552308	0.619497	0.891542	0.372639	0.950238
NFIL3	ENSG00000165030	nuclear factor, interleukin 3 regulated [Source:HGNC Symbol;Acc:HGNC:7787]	63.8605	0.552196	0.16667	3.31312	0.000922625	0.0538528
RPL23AP53	ENSG00000223508	ribosomal protein L23a pseudogene 53 [Source:HGNC Symbol;Acc:HGNC:35921]	9.59236	0.55145	0.407259	1.35405	0.175719	0.856412
QPCT	ENSG00000115828	glutaminyl-peptide cyclotransferase [Source:HGNC Symbol;Acc:HGNC:9753]	14.2369	0.550925	0.35432	1.55488	0.119975	0.763748
KCTD13	ENSG00000174943	potassium channel tetramerization domain containing 13 [Source:HGNC Symbol;Acc:HGNC:22234]	11.4196	0.550255	0.483318	1.1385	0.254914	0.91214
CDKN2B	ENSG00000147883	cyclin dependent kinase inhibitor 2B [Source:HGNC Symbol;Acc:HGNC:1788]	25.628	0.549994	0.218096	2.52179	0.0116758	0.288638
HIST1H2BM	ENSG00000273703	H2B clustered histone 14 [Source:HGNC Symbol;Acc:HGNC:4750]	13.0331	0.549987	0.380052	1.44714	0.147859	0.816512
DCBLD1	ENSG00000164465	discoidin, CUB and LCCL domain containing 1 [Source:HGNC Symbol;Acc:HGNC:21479]	79.9573	0.549554	0.158248	3.47274	0.00051518	0.0349104
ME1	ENSG00000065833	malic enzyme 1 [Source:HGNC Symbol;Acc:HGNC:6983]	187.072	0.549075	0.11766	4.66663	3.06e-06	0.000457815
AP002784.1	ENSG00000250519	novel transcript	11.1107	0.547895	0.388287	1.41106	0.158228	0.826516
DLST	ENSG00000119689	dihydrolipoamide S-succinyltransferase [Source:HGNC Symbol;Acc:HGNC:2911]	25.5525	0.547718	0.305417	1.79334	0.0729182	0.653461
FAM198A	ENSG00000144649	golgi associated kinase 1A [Source:HGNC Symbol;Acc:HGNC:24485]	7.52424	0.547508	0.430501	1.27179	0.203446	0.877361
SERPINB5	ENSG00000206075	serpin family B member 5 [Source:HGNC Symbol;Acc:HGNC:8949]	73.7271	0.545896	0.174959	3.12014	0.00180765	0.087249
NUP210	ENSG00000132182	nucleoporin 210 [Source:HGNC Symbol;Acc:HGNC:30052]	18.7601	0.545597	0.282729	1.92975	0.0536378	0.585589
CD68	ENSG00000129226	CD68 molecule [Source:HGNC Symbol;Acc:HGNC:1693]	8.2501	0.544503	0.480814	1.13246	0.257441	0.91214
BAX	ENSG00000087088	BCL2 associated X, apoptosis regulator [Source:HGNC Symbol;Acc:HGNC:959]	73.4845	0.544335	0.233349	2.33271	0.0196635	0.376728
FSD1L	ENSG00000106701	fibronectin type III and SPRY domain containing 1 like [Source:HGNC Symbol;Acc:HGNC:13753]	14.6543	0.544224	0.363992	1.49515	0.134875	0.792601
AL356599.1	ENSG00000235652	FBXO30 divergent transcript [Source:HGNC Symbol;Acc:HGNC:48990]	3.81052	0.544211	0.66771	0.815041	0.415049	0.956504
BEND6	ENSG00000151917	BEN domain containing 6 [Source:HGNC Symbol;Acc:HGNC:20871]	13.0583	0.544201	0.40964	1.32849	0.184018	0.866075
ULK4	ENSG00000168038	unc-51 like kinase 4 [Source:HGNC Symbol;Acc:HGNC:15784]	21.384	0.5442	0.280644	1.93911	0.052488	0.579474
MAFG	ENSG00000197063	MAF bZIP transcription factor G [Source:HGNC Symbol;Acc:HGNC:6781]	174.707	0.543812	0.12655	4.29721	1.73e-05	0.00212434
LBX2-AS1	ENSG00000257702	LBX2 antisense RNA 1 [Source:HGNC Symbol;Acc:HGNC:25136]	8.02914	0.543308	0.487418	1.11467	0.264993	0.913589
KIAA1958	ENSG00000165185	KIAA1958 [Source:HGNC Symbol;Acc:HGNC:23427]	28.512	0.542817	0.224921	2.41337	0.0158059	0.338422
PPP1R3B	ENSG00000173281	protein phosphatase 1 regulatory subunit 3B [Source:HGNC Symbol;Acc:HGNC:14942]	7.29821	0.542795	0.487492	1.11344	0.265518	0.9138
SLC25A25-AS1	ENSG00000234771	SLC25A25 antisense RNA 1 [Source:HGNC Symbol;Acc:HGNC:27844]	6.85467	0.542262	0.492669	1.10066	0.271043	0.918117
IL6	ENSG00000136244	interleukin 6 [Source:HGNC Symbol;Acc:HGNC:6018]	4.17285	0.542178	0.947498	0.57222	0.567173	0.975771
AC010980.1	ENSG00000237732	cancer/testis associated transcript 75 [Source:HGNC Symbol;Acc:HGNC:37174]	8.48662	0.542169	0.475513	1.14018	0.254213	0.91214
SLC22A15	ENSG00000163393	solute carrier family 22 member 15 [Source:HGNC Symbol;Acc:HGNC:20301]	7.90497	0.542095	0.507438	1.0683	0.285386	0.922361
EVC	ENSG00000072840	EvC ciliary complex subunit 1 [Source:HGNC Symbol;Acc:HGNC:3497]	13.6003	0.541672	0.356789	1.51819	0.128968	0.786383
CREB3L1	ENSG00000157613	cAMP responsive element binding protein 3 like 1 [Source:HGNC Symbol;Acc:HGNC:18856]	2.61526	0.541181	0.719665	0.75199	0.452057	0.957572
RPS2P35	ENSG00000238172	ribosomal protein S2 pseudogene 35 [Source:HGNC Symbol;Acc:HGNC:36757]	2.35336	0.541178	0.727822	0.743559	0.457143	0.958706
TUBGCP5	ENSG00000275835	tubulin gamma complex associated protein 5 [Source:HGNC Symbol;Acc:HGNC:18600]	37.7487	0.540617	0.242624	2.22821	0.0258668	0.429337
AC011447.7	ENSG00000280079	TEC	3.40112	0.540247	0.640294	0.843748	0.39881	0.956504
MFGE8	ENSG00000140545	milk fat globule EGF and factor V/VIII domain containing [Source:HGNC Symbol;Acc:HGNC:7036]	56.0376	0.539273	0.217458	2.47989	0.0131421	0.305377
CIART	ENSG00000159208	circadian associated repressor of transcription [Source:HGNC Symbol;Acc:HGNC:25200]	5.86439	0.539126	0.491881	1.09605	0.273057	0.918699
AC010680.3	ENSG00000271011	novel transcript, antisense to TTN	2.86413	0.538557	0.663379	0.811839	0.416884	0.956504
TOP3B	ENSG00000100038	DNA topoisomerase III beta [Source:HGNC Symbol;Acc:HGNC:11993]	3.7441	0.537842	0.610645	0.880777	0.378438	0.950754
ZNF697	ENSG00000143067	zinc finger protein 697 [Source:HGNC Symbol;Acc:HGNC:32034]	8.86832	0.537357	0.465025	1.15554	0.247868	0.907443
REP15	ENSG00000174236	RAB15 effector protein [Source:HGNC Symbol;Acc:HGNC:33748]	2.63184	0.537285	0.779112	0.689613	0.490438	0.963683
AMN1	ENSG00000151743	antagonist of mitotic exit network 1 homolog [Source:HGNC Symbol;Acc:HGNC:27281]	11.2817	0.537156	0.405644	1.3242	0.185435	0.866075
AC016205.1	ENSG00000267374	MIR924 host gene [Source:HGNC Symbol;Acc:HGNC:44332]	45.0427	0.537064	0.190479	2.81955	0.0048091	0.171202
ZSCAN5A	ENSG00000131848	zinc finger and SCAN domain containing 5A [Source:HGNC Symbol;Acc:HGNC:23710]	8.50981	0.536947	0.39502	1.35929	0.174055	0.85176
IP6K3	ENSG00000161896	inositol hexakisphosphate kinase 3 [Source:HGNC Symbol;Acc:HGNC:17269]	40.9749	0.535936	0.185	2.89695	0.00376812	0.143585
HSPBAP1	ENSG00000169087	HSPB1 associated protein 1 [Source:HGNC Symbol;Acc:HGNC:16389]	19.679	0.535683	0.289757	1.84873	0.0644963	0.628357
SGK1	ENSG00000118515	serum/glucocorticoid regulated kinase 1 [Source:HGNC Symbol;Acc:HGNC:10810]	6.66614	0.535232	0.444577	1.20391	0.228624	0.895763
EGFL7	ENSG00000172889	EGF like domain multiple 7 [Source:HGNC Symbol;Acc:HGNC:20594]	7.0018	0.534955	0.543641	0.984023	0.325104	0.9353
SRP54-AS1	ENSG00000258704	SRP54 antisense RNA 1 [Source:HGNC Symbol;Acc:HGNC:50643]	7.87208	0.534478	0.465715	1.14765	0.251113	0.91004
LINC00632	ENSG00000203930	long intergenic non-protein coding RNA 632 [Source:HGNC Symbol;Acc:HGNC:27865]	8.81005	0.533919	0.396042	1.34814	0.177614	0.858809
VAMP7	ENSG00000124333	vesicle associated membrane protein 7 [Source:HGNC Symbol;Acc:HGNC:11486]	61.7121	0.533842	0.234668	2.27488	0.0229133	0.406703
SMPD4	ENSG00000136699	sphingomyelin phosphodiesterase 4 [Source:HGNC Symbol;Acc:HGNC:32949]	4.2053	0.533615	0.584751	0.912551	0.361479	0.94591
SLC2A12	ENSG00000146411	solute carrier family 2 member 12 [Source:HGNC Symbol;Acc:HGNC:18067]	4.61921	0.533542	0.485439	1.09909	0.271728	0.9184
CHMP4A	ENSG00000254505	charged multivesicular body protein 4A [Source:HGNC Symbol;Acc:HGNC:20274]	27.7019	0.532672	0.258822	2.05806	0.039584	0.518588
ITGB6	ENSG00000115221	integrin subunit beta 6 [Source:HGNC Symbol;Acc:HGNC:6161]	7.17835	0.532608	0.440921	1.20794	0.227069	0.895763
AC124016.2	ENSG00000273156	novel transcript	8.27014	0.531945	0.428249	1.24214	0.214185	0.883859
PID1	ENSG00000153823	phosphotyrosine interaction domain containing 1 [Source:HGNC Symbol;Acc:HGNC:26084]	42.1798	0.531556	0.190678	2.78772	0.00530804	0.181635
FAM171A2	ENSG00000161682	family with sequence similarity 171 member A2 [Source:HGNC Symbol;Acc:HGNC:30480]	5.39083	0.531239	0.499792	1.06292	0.287818	0.922361
DNAJC3-AS1	ENSG00000247400	DNAJC3 divergent transcript [Source:HGNC Symbol;Acc:HGNC:39808]	9.47952	0.53093	0.432335	1.22805	0.219428	0.890135
RAB4B	ENSG00000167578	RAB4B, member RAS oncogene family [Source:HGNC Symbol;Acc:HGNC:9782]	3.75559	0.530357	0.550158	0.96401	0.335041	0.938468
RIMS2	ENSG00000176406	regulating synaptic membrane exocytosis 2 [Source:HGNC Symbol;Acc:HGNC:17283]	11.5133	0.53033	0.372952	1.42198	0.155032	0.823088
CDK5RAP3	ENSG00000108465	CDK5 regulatory subunit associated protein 3 [Source:HGNC Symbol;Acc:HGNC:18673]	26.2876	0.530057	0.368081	1.44006	0.149852	0.818441
PIGW	ENSG00000277161	phosphatidylinositol glycan anchor biosynthesis class W [Source:HGNC Symbol;Acc:HGNC:23213]	33.5284	0.529691	0.2239	2.36574	0.0179939	0.357694
MAMDC4	ENSG00000177943	MAM domain containing 4 [Source:HGNC Symbol;Acc:HGNC:24083]	7.46946	0.529467	0.419737	1.26143	0.207156	0.879574
AEBP1	ENSG00000106624	AE binding protein 1 [Source:HGNC Symbol;Acc:HGNC:303]	25.9375	0.529117	0.316891	1.66971	0.0949759	0.713149
FGD1	ENSG00000102302	FYVE, RhoGEF and PH domain containing 1 [Source:HGNC Symbol;Acc:HGNC:3663]	24.4294	0.528982	0.286281	1.84777	0.0646355	0.628357
SRSF12	ENSG00000154548	serine and arginine rich splicing factor 12 [Source:HGNC Symbol;Acc:HGNC:21220]	7.9893	0.527316	0.638128	0.826349	0.408606	0.956504
MIR193BHG	ENSG00000262454	MIR193b-365a host gene [Source:HGNC Symbol;Acc:HGNC:51945]	7.56153	0.525461	0.523706	1.00335	0.315691	0.934998
WDR45	ENSG00000196998	WD repeat domain 45 [Source:HGNC Symbol;Acc:HGNC:28912]	75.8578	0.524962	0.269657	1.94678	0.0515611	0.5777
ZNF329	ENSG00000181894	zinc finger protein 329 [Source:HGNC Symbol;Acc:HGNC:14209]	19.5627	0.524925	0.334894	1.56744	0.117013	0.760123
PLSCR3	ENSG00000187838	phospholipid scramblase 3 [Source:HGNC Symbol;Acc:HGNC:16495]	5.47781	0.524875	0.622338	0.843393	0.399009	0.956504
RRN3P3	ENSG00000257122	RRN3 pseudogene 3 [Source:HGNC Symbol;Acc:HGNC:37620]	22.6754	0.524817	0.326344	1.60817	0.107797	0.742544
SNAI2	ENSG00000019549	snail family transcriptional repressor 2 [Source:HGNC Symbol;Acc:HGNC:11094]	16.0972	0.524518	0.337603	1.55365	0.120267	0.764153
AC013652.1	ENSG00000259345	novel transcript	2.88474	0.524379	0.660169	0.79431	0.427015	0.956504
PRCD	ENSG00000214140	photoreceptor disc component [Source:HGNC Symbol;Acc:HGNC:32528]	10.6513	0.523896	0.369885	1.41638	0.156665	0.825487
AC011921.1	ENSG00000259349	APPBP2 divergent transcript [Source:HGNC Symbol;Acc:HGNC:55423]	3.86969	0.523618	0.569724	0.919073	0.358058	0.944763
FAM161A	ENSG00000170264	FAM161 centrosomal protein A [Source:HGNC Symbol;Acc:HGNC:25808]	109.976	0.523233	0.142243	3.67846	0.000234648	0.0183487
MAGOH	ENSG00000162385	mago homolog, exon junction complex subunit [Source:HGNC Symbol;Acc:HGNC:6815]	112.148	0.522826	0.176788	2.95736	0.00310285	0.127156
COL16A1	ENSG00000084636	collagen type XVI alpha 1 chain [Source:HGNC Symbol;Acc:HGNC:2193]	37.7928	0.522463	0.190864	2.73736	0.00619337	0.195853
PHF21A	ENSG00000135365	PHD finger protein 21A [Source:HGNC Symbol;Acc:HGNC:24156]	37.5781	0.522351	0.195242	2.67541	0.00746381	0.217066
ABCB7	ENSG00000131269	ATP binding cassette subfamily B member 7 [Source:HGNC Symbol;Acc:HGNC:48]	82.7924	0.52208	0.148874	3.50685	0.000453437	0.0315024
RAB33B	ENSG00000172007	RAB33B, member RAS oncogene family [Source:HGNC Symbol;Acc:HGNC:16075]	17.7163	0.520292	0.306104	1.69972	0.0891828	0.69507
IQCK	ENSG00000174628	IQ motif containing K [Source:HGNC Symbol;Acc:HGNC:28556]	18.0435	0.519772	0.317313	1.63804	0.101413	0.732016
CA2	ENSG00000104267	carbonic anhydrase 2 [Source:HGNC Symbol;Acc:HGNC:1373]	5.91092	0.519475	0.477124	1.08876	0.276258	0.9196
HIST1H4F	ENSG00000274618	H4 clustered histone 6 [Source:HGNC Symbol;Acc:HGNC:4783]	3.86027	0.519408	0.586112	0.886191	0.375514	0.950428
SECTM1	ENSG00000141574	secreted and transmembrane 1 [Source:HGNC Symbol;Acc:HGNC:10707]	328.881	0.518972	0.169502	3.06175	0.00220044	0.0998987
AL137127.1	ENSG00000272084	novel transcript	2.36176	0.51888	0.869134	0.597008	0.550502	0.974683
DYRK2	ENSG00000127334	dual specificity tyrosine phosphorylation regulated kinase 2 [Source:HGNC Symbol;Acc:HGNC:3093]	43.2905	0.518658	0.177039	2.92963	0.00339363	0.134596
LRIG1	ENSG00000144749	leucine rich repeats and immunoglobulin like domains 1 [Source:HGNC Symbol;Acc:HGNC:17360]	31.7681	0.518547	0.237451	2.18381	0.0289764	0.45107
IFI44	ENSG00000137965	interferon induced protein 44 [Source:HGNC Symbol;Acc:HGNC:16938]	8.98613	0.517586	0.445449	1.16194	0.245259	0.907443
AL132800.1	ENSG00000258744	novel transcript, antisense to CMA1	2.44994	0.517298	0.688401	0.751449	0.452383	0.957576
S1PR2	ENSG00000267534	sphingosine-1-phosphate receptor 2 [Source:HGNC Symbol;Acc:HGNC:3169]	11.4224	0.51725	0.344116	1.50312	0.132807	0.791778
CD99P1	ENSG00000223773	CD99 molecule pseudogene 1 [Source:HGNC Symbol;Acc:HGNC:7083]	5.26968	0.516602	0.580952	0.889235	0.373877	0.950428
KLF10	ENSG00000155090	Kruppel like factor 10 [Source:HGNC Symbol;Acc:HGNC:11810]	98.7115	0.516489	0.212319	2.43261	0.0149906	0.328361
LYST	ENSG00000143669	lysosomal trafficking regulator [Source:HGNC Symbol;Acc:HGNC:1968]	35.7516	0.516464	0.218683	2.3617	0.0181913	0.360933
SNORA74D	ENSG00000252213	small nucleolar RNA, H/ACA box 74D [Source:HGNC Symbol;Acc:HGNC:52219]	5.6196	0.516308	0.59435	0.868694	0.385014	0.954314
[truncated: 12,967 more rows]

## Sheet: Dataset S4
Dataset S4. Differential gene expression data comparing BEAS-2B cells exposed to Fine PM (SRM 2786) for 24 hours at 125ug/ml to unexposed control cells. baseMean: mean of normalized counts, normalized for sequencing depth. Log2FoldChange: The log base 2 transformation of fold changes. A positive value indicates an increase in expression of a gene upon treatment, relative to the untreated control …
[truncated: 13,757 more rows]

[truncated: 9 more sheets: Dataset S5, Dataset S6, Dataset S7, Dataset S8, Dataset S9, Dataset S10, Dataset S11, Dataset S12, Dataset S13]
